# Supplementary material for: Clarification of adverse drug reactions by a pharmacovigilance team results in increased antibiotic re-prescribing at a freestanding United States children’s hospital
Source: PLoS One. 2024 Jan 12;19(1):e0295410. doi: 10.1371/journal.pone.0295410 (PMC10786368; doi:10.1371/journal.pone.0295410)
Supplement: S2 Table — (XLSX) [file pone.0295410.s002.xlsx]

## Sheet: Sheet1
ICD10_Code	Code_Definition	Category
D52.1	Drug-induced folate deficiency anaemia	A1
D59.0	Drug-induced autoimmune haemolytic anaemia	A1
D59.2	Drug-induced nonautoimmune haemolytic anaemia	A1
D61.1	Drug-induced aplastic anaemia due to chemotherapy	A1
E06.4	Drug-induced thyroiditis	A1
E16.0	Drug-induced hypoglycaemia without coma	A1
E23.1	Drug-induced hypopituitarism	A1
E24.2	Drug-induced Cushing’s syndrome	A1
E27.3	Drug-induced adrenocortical insufficiency	A1
E66.1	Drug-induced obesity	A1
G21.0	Malignant neuroleptic syndrome	A1
G21.1	Other drug-induced secondary parkinsonism	A1
G24.0	Drug-induced dystonia	A1
G25.1	Drug-induced tremor	A1
G25.4	Drug-induced chorea	A1
G25.6	Drug-induced tics and other tics of organic origin	A1
G44.4	Drug-induced headache, not elsewhere classified	A1
G62.0	Drug-induced polyneuropathy	A1
G72.0	Drug-induced myopathy	A1
H26.3	Drug-induced cataract	A1
H40.6	Glaucoma secondary to drugs	A1
I95.2	Hypotension due to drugs	A1
J70.2	Acute drug-induced interstitial lung disorders	A1
J70.3	Chronic drug-induced interstitial lung disorders	A1
J70.4	Drug-induced interstitial lung disorders, unspecified	A1
K85.3	Drug-induced pancreatitis	A1
L10.5	Drug-induced pemphigus	A1
L43.2	Lichenoid drug reaction	A1
L56.0	Drug phototoxic response	A1
L56.1	Drug photoallergic response	A1
L64.0	Drug-induced androgenic alopecia	A1
M10.2	Drug-induced gout	A1
M10.20	Drug-induced gout, multiple sites	A1
M10.21	Drug-induced gout, shoulder region	A1
M10.22	Drug-induced gout, upper arm	A1
M10.23	Drug-induced gout, forearm	A1
M10.24	Drug-induced gout, hand	A1
M10.25	Drug-induced gout, pelvic region and thigh	A1
M10.26	Drug-induced gout, lower leg	A1
M10.27	Drug-induced gout, ankle and foot	A1
M10.28	Drug-induced gout, other site	A1
M10.29	Drug-induced gout, unspecified site	A1
M32.0	Drug-induced systemic lupus erythematosus	A1
M80.4	Drug-induced osteoporosis with pathological fracture	A1
M81.4	Drug-induced osteoporosis without pathological fracture	A1
M83.5	Other drug-induced osteomalacia in adults	A1
M87.1	Osteonecrosis due to drugs	A1
N14.0	Analgesic nephropathy	A1
O74.4	Toxic reaction to local anaesthesia during labour and delivery	A1
P04.0	Fetus and newborn affected by maternal anaesthesia and analgesia in pregnancy, labour and delivery	A1
P04.1	Fetus and newborn affected by other maternal medication	A1
P96.2	Withdrawal symptoms from therapeutic use of drugs in newborn	A1
Q86.1	Fetal hydantoin syndrome	A1
Q86.2	Dysmorphism due to warfarin	A1
R50.2	Drug-induced fever	A1
T88.3	Malignant hyperthermia due to anaesthesia	A1
Y40-Y59	Adverse Drug reactions	A1
Y40	Adverse effects in therapeutic use: systemic antibiotics	A1
Y40.0	Adverse effects in therapeutic use: penicillins	A1
Y40.1	Adverse effects in therapeutic use: cefalosporins and other beta-lactam antibiotics	A1
Y40.3	Adverse effects in therapeutic use: macrolides	A1
Y40.8	Adverse effects in therapeutic use: other systemic antibiotics	A1
Y40.9	Adverse effects in therapeutic use: systemic antibiotic, unspecified	A1
Y41	Adverse effects in therapeutic use: other systemic anti-infectives and antiparasitics	A1
Y41.0	Adverse effects in therapeutic use: sulfonamides	A1
Y41.8	Adverse effects in therapeutic use: other specified systemic anti-infectives and antiparasitics	A1
Y41.9	Adverse effects in therapeutic use: systemic anti-infective and antiparasitic, unspecified	A1
Y43	Adverse effects in therapeutic use: primarily systemic agents	A1
Y43.8	Adverse effects in therapeutic use: other primarily systemic agents, not elsewhere classified	A1
Y43.9	Adverse effects in therapeutic use: primarily systemic agent, unspecified	A1
Y56.0	Adverse effects in therapeutic use: local antifungal, anti-infective and anti-inflammatory drugs, no	A1
Y57	Adverse effects in therapeutic use: other and unspecified drugs and medicaments	A1
Y57.4	Adverse effects in therapeutic use: pharmaceutical excipients	A1
Y57.8	Adverse effects in therapeutic use: other drugs and medicaments	A1
Y57.9	Adverse effects in therapeutic use: drug or medicament, unspecified	A1
Y88.0	Sequelae of adverse effects caused by drugs, medicaments and biological substances in therapeutic use	A1
T36.0	Penicillins	B1
T36.1	Cefalosporins and other beta-lactam antibiotics	B1
T36.3	Macrolides	B1
T36.5	Aminoglycosides	B1
T36.7	Antifungal antibiotics, systemically used	B1
T36.8	Other systemic antibiotics	B1
T36.9	Systemic antibiotic, unspecified	B1
T37.0	Sulfonamides	B1
T37.8	Other specified systemic anti-infectives and antiparasitics	B1
T37.9	Systemic anti-infective and antiparasitic, unspecified	B1
T49.0	Local antifungal, anti-infective and anti-inflammatory drugs, not elsewhere classified	B1
