# Supplementary material for: Clarification of adverse drug reactions by a pharmacovigilance team results in increased antibiotic re-prescribing at a freestanding United States children’s hospital
Source: PLoS One. 2024 Jan 12;19(1):e0295410. doi: 10.1371/journal.pone.0295410 (PMC10786368; doi:10.1371/journal.pone.0295410)
Supplement: S1 Data — (ZIP) [file pone.0295410.s004.zip]

Archive with 8 entries (7 files):
- Deidentified_RQ1_Data/
- Deidentified_RQ1_Data/J01C__J01.csv
- Deidentified_RQ1_Data/J01FA__J01.csv
- __MACOSX/Deidentified_RQ1_Data/._J01FA__J01.csv
- Deidentified_RQ1_Data/J01XA__J01.csv
- __MACOSX/Deidentified_RQ1_Data/._J01XA__J01.csv
- Deidentified_RQ1_Data/J01C__J01D.csv
- Deidentified_RQ1_Data/J01E__J01.csv
