# Supplementary material for: Clarification of adverse drug reactions by a pharmacovigilance team results in increased antibiotic re-prescribing at a freestanding United States children’s hospital
Source: PLoS One. 2024 Jan 12;19(1):e0295410. doi: 10.1371/journal.pone.0295410 (PMC10786368; doi:10.1371/journal.pone.0295410)
Supplement: S1 Data — (ZIP) [file pone.0295410.s004.zip › Deidentified_RQ1_Data/J01C__J01.csv]

Group	Same_Class	Visit_Count	Sex	Analysis_Race_Combined	Age
Never_Clarified	False	11	Male	Non_Hispanic_White	13.60164271047228
Never_Clarified	False	33	Male	Hispanic	1.1663244353182751
Never_Clarified	False	3	Male	Non_Hispanic_White	0.9938398357289528
Never_Clarified	False	17	Female	Non_Hispanic_Black	16.862422997946613
Never_Clarified	False	2	Female	Hispanic	9.787816563997264
Never_Clarified	False	17	Male	Non_Hispanic_White	10.951403148528405
Any_Clarified	False	62	Male	Non_Hispanic_White	9.88911704312115
Never_Clarified	True	14	Female	Non_Hispanic_White	6.146475017111568
Never_Clarified	False	13	Male	Non_Hispanic_White	17.155373032169745
Never_Clarified	False	0	Female	Non_Hispanic_White	9.100616016427104
Any_Clarified	False	226	Female	Non_Hispanic_White	11.342915811088297
Never_Clarified	False	72	Female	Non_Hispanic_Black	15.225188227241617
Never_Clarified	False	0	Male	Non_Hispanic_White	6.310746064339494
Never_Clarified	False	6	Male	Non_Hispanic_White	2.3134839151266258
Never_Clarified	False	1	Female	Hispanic	15.411362080766596
Never_Clarified	False	9	Male	Non_Hispanic_White	3.063655030800821
Any_Clarified	True	47	Male	Non_Hispanic_White	2.105407255304586
Never_Clarified	False	1	Male	Non_Hispanic_White	3.2060232717316905
Never_Clarified	False	3	Female	Non_Hispanic_White	4.473648186173854
Never_Clarified	False	12	Female	Non_Hispanic_White	1.7412731006160165
Never_Clarified	False	4	Male	Non_Hispanic_White	3.9452429842573578
Never_Clarified	False	34	Male	Non_Hispanic_White	1.7138945927446954
Any_Clarified	False	29	Female	Hispanic	2.047912388774812
Never_Clarified	False	16	Female	Hispanic	4.292950034223135
Never_Clarified	False	7	Female	Hispanic	0.4818617385352498
Any_Clarified	False	75	Female	Non_Hispanic_White	8.484599589322382
Never_Clarified	False	3	Male	Non_Hispanic_White	4.2792607802874745
Any_Clarified	False	43	Female	Non_Hispanic_White	11.64681724845996
Never_Clarified	False	7	Female	Non_Hispanic_White	3.1950718685831623
Never_Clarified	False	8	Male	Other	2.428473648186174
Never_Clarified	False	4	Male	Non_Hispanic_Black	0.7611225188227242
Any_Clarified	True	23	Male	Non_Hispanic_White	4.867898699520876
Any_Clarified	True	3	Male	Non_Hispanic_White	1.7932922655715264
Never_Clarified	True	11	Female	Non_Hispanic_White	17.924709103353866
Never_Clarified	False	7	Female	Hispanic	8.062970568104038
Never_Clarified	False	4	Female	Non_Hispanic_White	4.999315537303217
Never_Clarified	True	33	Male	Non_Hispanic_White	0.865160848733744
Never_Clarified	False	7	Female	Non_Hispanic_White	9.281314168377824
Never_Clarified	False	14	Female	Non_Hispanic_White	5.631759069130732
Never_Clarified	False	10	Male	Non_Hispanic_Black	0.8733744010951403
Never_Clarified	False	2	Female	Hispanic	13.160848733744013
Never_Clarified	False	8	Female	Non_Hispanic_White	16.123203285420946
Never_Clarified	False	16	Female	Hispanic	12.120465434633813
Never_Clarified	False	40	Female	Non_Hispanic_White	2.023271731690623
Never_Clarified	False	41	Male	Non_Hispanic_White	10.924024640657084
Never_Clarified	True	7	Male	Non_Hispanic_White	5.61533196440794
Never_Clarified	False	15	Male	Non_Hispanic_White	1.2594113620807663
Never_Clarified	False	14	Male	Hispanic	1.1143052703627652
Never_Clarified	False	233	Female	Other	3.567419575633128
Never_Clarified	False	2	Female	Non_Hispanic_White	12.878850102669404
Never_Clarified	True	22	Female	Non_Hispanic_White	5.848049281314168
Never_Clarified	False	5	Male	Non_Hispanic_White	6.05886379192334
Never_Clarified	False	23	Male	Non_Hispanic_White	0.70362765229295
Never_Clarified	False	0	Male	Non_Hispanic_White	3.6303901437371664
Never_Clarified	False	2	Male	Non_Hispanic_White	1.4127310061601643
Never_Clarified	False	102	Female	Other	9.374401095140314
Never_Clarified	False	42	Female	Non_Hispanic_White	2.401095140314853
Never_Clarified	False	0	Male	Non_Hispanic_White	14.360027378507873
Never_Clarified	False	82	Female	Non_Hispanic_White	5.021218343600274
Never_Clarified	False	10	Female	Hispanic	1.0157426420260096
Never_Clarified	False	2	Male	Non_Hispanic_White	1.0622861054072552
Never_Clarified	False	25	Female	Non_Hispanic_White	12.536618754277892
Never_Clarified	False	6	Male	Non_Hispanic_White	13.894592744695414
Never_Clarified	False	13	Male	Non_Hispanic_White	1.7987679671457906
Never_Clarified	False	35	Female	Non_Hispanic_Black	1.0485968514715949
Never_Clarified	False	7	Female	Non_Hispanic_White	5.379876796714579
Never_Clarified	False	26	Female	Hispanic	5.478439425051334
Never_Clarified	False	0	Male	Other	16.427104722792606
Never_Clarified	False	6	Male	Non_Hispanic_White	2.206707734428474
Never_Clarified	False	18	Male	Non_Hispanic_White	3.460643394934976
Never_Clarified	True	24	Female	Non_Hispanic_White	2.0917180013689256
Never_Clarified	True	9	Male	Non_Hispanic_White	10.351813826146476
Any_Clarified	False	23	Male	Non_Hispanic_White	1.5852156057494866
Never_Clarified	False	20	Female	Non_Hispanic_White	15.238877481177276
Never_Clarified	True	31	Male	Non_Hispanic_White	0.6187542778918549
Never_Clarified	False	14	Male	Other	1.7686516084873374
Never_Clarified	False	2	Female	Non_Hispanic_White	9.990417522245036
Never_Clarified	False	14	Female	Non_Hispanic_White	1.3661875427789183
Never_Clarified	False	34	Male	Non_Hispanic_Black	13.86173853524983
Never_Clarified	False	2	Female	Non_Hispanic_White	4.0657084188911705
Never_Clarified	False	2	Male	Non_Hispanic_White	2.584531143052704
Never_Clarified	False	2	Male	Hispanic	6.767967145790554
Never_Clarified	False	16	Male	Non_Hispanic_White	4.930869267624915
Never_Clarified	False	26	Female	Non_Hispanic_White	2.532511978097194
Never_Clarified	True	2	Female	Non_Hispanic_White	2.926762491444216
Never_Clarified	False	2	Male	Hispanic	3.652292950034223
Never_Clarified	False	3	Male	Non_Hispanic_White	10.915811088295689
Never_Clarified	True	2	Male	Non_Hispanic_White	1.2019164955509924
Never_Clarified	False	3	Male	Non_Hispanic_Black	0.8323066392881588
Any_Clarified	False	12	Female	Non_Hispanic_Black	8.284736481861739
Never_Clarified	False	5	Male	Other	5.412731006160164
Never_Clarified	False	17	Male	Non_Hispanic_White	13.95482546201232
Never_Clarified	False	11	Male	Non_Hispanic_White	15.16769336071184
Never_Clarified	False	22	Female	Non_Hispanic_White	1.938398357289528
Any_Clarified	True	39	Male	Other	0.8268309377138946
Never_Clarified	False	1	Male	Non_Hispanic_White	13.264887063655031
Never_Clarified	False	41	Male	Non_Hispanic_White	16.635181382614647
Never_Clarified	False	2	Male	Non_Hispanic_White	10.792607802874745
Any_Clarified	False	97	Male	Non_Hispanic_White	3.871321013004791
Never_Clarified	False	2	Male	Non_Hispanic_White	5.848049281314168
Never_Clarified	False	13	Female	Hispanic	9.284052019164957
Never_Clarified	False	67	Male	Hispanic	6.069815195071868
Never_Clarified	False	37	Male	Non_Hispanic_Black	6.86652977412731
Never_Clarified	False	4	Female	Non_Hispanic_White	1.891854893908282
Never_Clarified	False	16	Male	Hispanic	7.260780287474333
Never_Clarified	True	0	Female	Non_Hispanic_White	15.249828884325805
Never_Clarified	True	25	Male	Non_Hispanic_White	1.0978781656399723
Never_Clarified	False	0	Female	Non_Hispanic_White	6.86652977412731
Never_Clarified	False	49	Male	Hispanic	10.03148528405202
Never_Clarified	False	5	Female	Non_Hispanic_White	1.828884325804244
Never_Clarified	False	3	Male	Non_Hispanic_White	14.93223819301848
Never_Clarified	False	0	Male	Non_Hispanic_White	16.635181382614647
Never_Clarified	False	58	Male	Non_Hispanic_White	8.465434633812457
Never_Clarified	False	54	Female	Non_Hispanic_White	8.7419575633128
Never_Clarified	False	3	Female	Non_Hispanic_White	4.514715947980835
Never_Clarified	False	51	Male	Non_Hispanic_Black	2.321697467488022
Never_Clarified	False	41	Female	Hispanic	8.350444900752908
Never_Clarified	False	5	Female	Non_Hispanic_White	4.818617385352498
Any_Clarified	True	0	Male	Non_Hispanic_White	13.88911704312115
Never_Clarified	False	18	Male	Other	0.8733744010951403
Any_Clarified	False	25	Male	Hispanic	2.7624914442162902
Never_Clarified	False	4	Male	Non_Hispanic_White	5.234770704996578
Never_Clarified	False	21	Female	Non_Hispanic_White	16.18069815195072
Never_Clarified	False	31	Female	Non_Hispanic_White	1.8726899383983573
Never_Clarified	False	9	Male	Non_Hispanic_White	1.834360027378508
Never_Clarified	False	26	Male	Hispanic	4.060232717316906
Never_Clarified	False	5	Female	Non_Hispanic_Black	1.08145106091718
Never_Clarified	False	6	Male	Non_Hispanic_White	5.171800136892539
Never_Clarified	False	22	Male	Non_Hispanic_White	1.845311430527036
Never_Clarified	False	34	Female	Non_Hispanic_White	2.3846680355920604
Any_Clarified	False	3	Male	Non_Hispanic_White	0.9281314168377824
Any_Clarified	False	62	Female	Non_Hispanic_White	15.83025325119781
Any_Clarified	False	113	Female	Non_Hispanic_White	12.413415468856948
Never_Clarified	False	5	Female	Hispanic	2.414784394250513
Any_Clarified	False	11	Male	Non_Hispanic_White	1.0485968514715949
Any_Clarified	False	101	Male	Non_Hispanic_White	6.053388090349076
Never_Clarified	False	7	Female	Non_Hispanic_White	7.208761122518823
Never_Clarified	False	6	Female	Non_Hispanic_White	3.5263518138261465
Never_Clarified	False	29	Female	Non_Hispanic_Black	6.600958247775496
Never_Clarified	False	6	Male	Non_Hispanic_White	3.5208761122518824
Never_Clarified	False	46	Male	Non_Hispanic_White	2.308008213552361
Never_Clarified	False	1	Male	Non_Hispanic_White	5.582477754962355
Never_Clarified	False	1	Female	Non_Hispanic_White	1.3935660506502396
Never_Clarified	False	4	Female	Non_Hispanic_White	3.047227926078029
Never_Clarified	False	1	Female	Non_Hispanic_White	16.15879534565366
Never_Clarified	False	0	Female	Non_Hispanic_White	12.83504449007529
Never_Clarified	False	16	Female	Non_Hispanic_White	5.248459958932238
Never_Clarified	False	28	Male	Hispanic	12.257357973990418
Never_Clarified	False	14	Male	Non_Hispanic_White	4.843258042436688
Never_Clarified	False	11	Female	Non_Hispanic_White	11.101984941820673
Never_Clarified	False	25	Female	Hispanic	8.054757015742641
Never_Clarified	False	12	Female	Non_Hispanic_White	14.880219028062973
Never_Clarified	False	4	Female	Non_Hispanic_White	15.07460643394935
Never_Clarified	False	6	Male	Non_Hispanic_White	8.462696783025326
Never_Clarified	False	23	Female	Non_Hispanic_White	1.0157426420260096
Never_Clarified	False	1	Male	Non_Hispanic_White	5.801505817932923
Never_Clarified	False	59	Male	Non_Hispanic_White	6.855578370978781
Never_Clarified	False	10	Female	Hispanic	4.643394934976044
Never_Clarified	False	3	Female	Non_Hispanic_White	7.477070499657769
Never_Clarified	False	8	Female	Non_Hispanic_White	12.46817248459959
Never_Clarified	False	3	Female	Non_Hispanic_White	2.108145106091718
Never_Clarified	False	6	Male	Hispanic	3.017111567419576
Never_Clarified	False	11	Male	Non_Hispanic_Black	7.906913073237509
Never_Clarified	False	0	Female	Non_Hispanic_White	7.367556468172484
Never_Clarified	False	13	Male	Non_Hispanic_White	6.573579739904175
Never_Clarified	False	4	Female	Hispanic	1.8617385352498288
Never_Clarified	False	2	Male	Non_Hispanic_White	16.202600958247775
Never_Clarified	False	17	Male	Non_Hispanic_White	7.811088295687885
Never_Clarified	False	2	Male	Non_Hispanic_White	3.444216290212184
Never_Clarified	False	14	Male	Non_Hispanic_White	3.805612594113621
Never_Clarified	False	28	Male	Non_Hispanic_White	1.5030800821355237
Never_Clarified	False	13	Male	Non_Hispanic_White	4.969199178644764
Never_Clarified	True	16	Male	Non_Hispanic_White	0.5338809034907598
Never_Clarified	True	14	Female	Non_Hispanic_White	8.019164955509925
Never_Clarified	False	1	Female	Non_Hispanic_White	2.212183436002738
Never_Clarified	False	1	Male	Non_Hispanic_White	11.151266255989048
Never_Clarified	False	14	Female	Non_Hispanic_White	2.913073237508556
Never_Clarified	False	12	Female	Non_Hispanic_White	0.9007529089664612
Never_Clarified	False	21	Female	Non_Hispanic_White	12.24914442162902
Never_Clarified	False	4	Male	Hispanic	4.005475701574264
Never_Clarified	False	3	Male	Non_Hispanic_White	2.707734428473648
Never_Clarified	False	13	Female	Non_Hispanic_White	5.886379192334018
Never_Clarified	False	1	Female	Non_Hispanic_White	6.069815195071868
Never_Clarified	False	13	Male	Non_Hispanic_White	4.988364134154689
Never_Clarified	False	24	Male	Non_Hispanic_White	4.561259411362081
Never_Clarified	False	2	Male	Non_Hispanic_White	1.1772758384668036
Any_Clarified	False	13	Female	Non_Hispanic_Black	0.6160164271047228
Never_Clarified	False	27	Male	Non_Hispanic_White	1.7768651608487338
Any_Clarified	False	146	Female	Non_Hispanic_White	14.510609171800136
Never_Clarified	False	3	Male	Non_Hispanic_White	13.612594113620808
Never_Clarified	False	16	Female	Non_Hispanic_White	3.014373716632444
Never_Clarified	False	1	Male	Non_Hispanic_White	10.414784394250514
Never_Clarified	False	53	Male	Non_Hispanic_White	0.5804243668720055
Any_Clarified	False	20	Male	Other	0.7227926078028748
Never_Clarified	False	11	Female	Non_Hispanic_White	1.1991786447638604
Never_Clarified	False	2	Female	Non_Hispanic_White	8.687200547570157
Never_Clarified	False	15	Female	Non_Hispanic_White	5.399041752224504
Never_Clarified	False	19	Female	Hispanic	3.6358658453114314
Never_Clarified	False	20	Female	Non_Hispanic_White	13.437371663244353
Never_Clarified	False	26	Female	Non_Hispanic_White	2.6036960985626285
Never_Clarified	False	97	Female	Hispanic	14.817248459958932
Never_Clarified	False	29	Female	Hispanic	1.2320328542094456
Never_Clarified	False	12	Male	Non_Hispanic_White	1.2895277207392195
Never_Clarified	False	1	Female	Non_Hispanic_White	3.767282683093772
Any_Clarified	False	62	Male	Hispanic	1.0622861054072552
Never_Clarified	False	1	Female	Non_Hispanic_White	8.407939767282683
Never_Clarified	False	0	Male	Non_Hispanic_White	17.634496919917865
Never_Clarified	False	6	Male	Non_Hispanic_White	3.62217659137577
Never_Clarified	False	20	Male	Non_Hispanic_White	1.0458590006844628
Never_Clarified	False	2	Female	Non_Hispanic_White	6.012320328542095
Never_Clarified	False	30	Male	Non_Hispanic_White	4.227241615331964
Never_Clarified	False	6	Female	Non_Hispanic_White	1.3305954825462012
Never_Clarified	False	1	Female	Non_Hispanic_White	6.338124572210814
Never_Clarified	False	14	Female	Other	11.04996577686516
Never_Clarified	True	35	Female	Hispanic	0.974674880219028
Never_Clarified	False	7	Female	Non_Hispanic_Black	1.8124572210814511
Never_Clarified	False	2	Female	Hispanic	3.488021902806297
Any_Clarified	False	7	Female	Non_Hispanic_White	12.39151266255989
Never_Clarified	False	3	Male	Non_Hispanic_White	1.5058179329226558
Never_Clarified	True	3	Male	Non_Hispanic_White	1.4921286789869952
Never_Clarified	False	17	Male	Non_Hispanic_White	14.26694045174538
Never_Clarified	False	26	Female	Non_Hispanic_Black	0.919917864476386
Never_Clarified	False	5	Female	Non_Hispanic_White	1.2484599589322385
Never_Clarified	False	10	Male	Non_Hispanic_White	1.051334702258727
Never_Clarified	False	4	Female	Non_Hispanic_White	2.954140999315537
Any_Clarified	False	87	Female	Non_Hispanic_Black	6.811772758384668
Any_Clarified	False	19	Male	Non_Hispanic_White	1.13347022587269
Never_Clarified	False	1	Female	Non_Hispanic_White	8.802190280629706
Never_Clarified	False	13	Male	Non_Hispanic_White	2.294318959616701
Never_Clarified	False	4	Female	Non_Hispanic_White	1.0485968514715949
Never_Clarified	False	2	Male	Non_Hispanic_White	7.60848733744011
Never_Clarified	False	48	Male	Hispanic	1.6509240246406571
Never_Clarified	True	19	Female	Non_Hispanic_White	4.969199178644764
Never_Clarified	False	25	Female	Non_Hispanic_White	2.5023956194387407
Never_Clarified	False	1	Male	Non_Hispanic_White	1.486652977412731
Never_Clarified	False	2	Male	Other	5.711156741957564
Never_Clarified	True	1	Female	Non_Hispanic_White	2.8829568788501025
Never_Clarified	False	3	Female	Non_Hispanic_White	11.498973305954824
Never_Clarified	False	14	Female	Non_Hispanic_White	15.252566735112936
Never_Clarified	False	5	Male	Non_Hispanic_White	8.791238877481177
Never_Clarified	False	0	Female	Non_Hispanic_White	4.0657084188911705
Never_Clarified	False	2	Male	Non_Hispanic_White	1.8151950718685832
Never_Clarified	False	5	Female	Non_Hispanic_White	10.242299794661191
Never_Clarified	False	13	Female	Non_Hispanic_White	7.720739219712525
Never_Clarified	False	8	Male	Non_Hispanic_Black	7.488021902806297
Never_Clarified	False	4	Female	Non_Hispanic_White	5.683778234086242
Never_Clarified	False	14	Male	Non_Hispanic_White	1.0732375085557837
Never_Clarified	False	7	Female	Non_Hispanic_White	0.3011635865845311
Never_Clarified	False	11	Male	Non_Hispanic_White	9.007529089664612
Never_Clarified	False	4	Male	Non_Hispanic_White	17.240246406570844
Never_Clarified	False	18	Male	Hispanic	2.428473648186174
Any_Clarified	False	9	Female	Non_Hispanic_White	4.553045859000685
Never_Clarified	False	14	Male	Non_Hispanic_White	3.2087611225188226
Never_Clarified	False	7	Female	Hispanic	6.90485968514716
Never_Clarified	False	5	Female	Non_Hispanic_White	7.753593429158111
Never_Clarified	False	1	Male	Non_Hispanic_White	6.165639972621492
Never_Clarified	False	1	Female	Non_Hispanic_White	16.438056125941138
Never_Clarified	False	56	Male	Non_Hispanic_White	11.589322381930184
Never_Clarified	False	4	Female	Non_Hispanic_White	13.935660506502396
Never_Clarified	False	15	Female	Non_Hispanic_Black	3.40041067761807
Never_Clarified	False	22	Female	Non_Hispanic_White	12.761122518822724
Any_Clarified	False	134	Male	Non_Hispanic_White	1.7987679671457906
Never_Clarified	False	3	Male	Non_Hispanic_White	1.103353867214237
Never_Clarified	False	14	Female	Non_Hispanic_Black	3.67419575633128
Never_Clarified	False	9	Male	Non_Hispanic_White	4.840520191649556
Never_Clarified	False	9	Female	Non_Hispanic_Black	11.561943874058864
Never_Clarified	False	9	Male	Non_Hispanic_White	15.170431211498974
Never_Clarified	True	13	Female	Non_Hispanic_White	1.4072553045859
Never_Clarified	False	84	Male	Non_Hispanic_White	1.6071184120465434
Never_Clarified	False	0	Female	Non_Hispanic_White	2.132785763175907
Never_Clarified	False	36	Male	Non_Hispanic_Black	1.4702258726899384
Never_Clarified	False	3	Female	Hispanic	0.7720739219712526
Never_Clarified	False	78	Male	Non_Hispanic_Black	14.198494182067078
Never_Clarified	False	1	Male	Other	1.5797399041752225
Never_Clarified	False	14	Female	Non_Hispanic_Black	8.92539356605065
Never_Clarified	True	1	Male	Non_Hispanic_White	7.822039698836414
Never_Clarified	False	0	Female	Non_Hispanic_White	7.063655030800821
Any_Clarified	False	6	Male	Non_Hispanic_White	1.3908281998631074
Any_Clarified	False	9	Female	Non_Hispanic_White	2.2012320328542097
Never_Clarified	False	10	Male	Hispanic	6.636550308008213
Never_Clarified	True	3	Female	Non_Hispanic_White	2.102669404517454
Never_Clarified	True	3	Female	Non_Hispanic_White	6.327173169062286
Any_Clarified	False	15	Male	Non_Hispanic_White	16.843258042436688
Never_Clarified	False	15	Male	Hispanic	5.390828199863107
Never_Clarified	False	6	Male	Non_Hispanic_White	1.4647501711156743
Any_Clarified	False	24	Male	Non_Hispanic_White	1.2840520191649556
Never_Clarified	False	3	Female	Non_Hispanic_White	4.229979466119096
Never_Clarified	False	13	Female	Hispanic	12.331279945242985
Never_Clarified	True	11	Male	Non_Hispanic_White	7.211498973305955
Never_Clarified	False	3	Female	Non_Hispanic_White	2.6091718001368926
Never_Clarified	False	4	Female	Hispanic	1.4072553045859
Never_Clarified	False	21	Male	Other	1.5249828884325805
Never_Clarified	False	37	Male	Non_Hispanic_White	14.053388090349076
Never_Clarified	False	2	Female	Other	10.86652977412731
Never_Clarified	False	5	Male	Non_Hispanic_White	13.74674880219028
Never_Clarified	False	45	Female	Non_Hispanic_White	15.455167693360712
Never_Clarified	False	6	Female	Non_Hispanic_White	1.4537987679671458
Never_Clarified	False	0	Male	Non_Hispanic_White	1.3853524982888432
Never_Clarified	False	14	Female	Non_Hispanic_White	3.5455167693360714
Never_Clarified	False	15	Male	Hispanic	0.6598220396988365
Never_Clarified	False	14	Female	Non_Hispanic_White	5.7440109514031485
Any_Clarified	True	1	Female	Non_Hispanic_White	17.45927446954141
Never_Clarified	False	10	Male	Non_Hispanic_Black	3.143052703627652
Never_Clarified	False	11	Female	Non_Hispanic_White	1.4017796030116358
Never_Clarified	False	28	Female	Non_Hispanic_Black	0.9363449691991786
Never_Clarified	False	13	Female	Hispanic	9.503080082135524
Never_Clarified	False	3	Female	Non_Hispanic_White	2.130047912388775
Never_Clarified	False	19	Female	Non_Hispanic_White	8.826830937713895
Never_Clarified	False	3	Male	Non_Hispanic_White	12.15605749486653
Never_Clarified	False	4	Male	Hispanic	5.804243668720055
Never_Clarified	False	3	Female	Non_Hispanic_White	1.1745379876796715
Never_Clarified	False	6	Male	Non_Hispanic_White	1.1526351813826146
Never_Clarified	False	55	Female	Non_Hispanic_White	9.051334702258726
Never_Clarified	False	37	Female	Non_Hispanic_White	5.412731006160164
Never_Clarified	False	21	Male	Hispanic	2.299794661190965
Never_Clarified	False	2	Male	Non_Hispanic_White	8.969199178644764
Never_Clarified	False	1	Female	Non_Hispanic_Black	2.54072553045859
Never_Clarified	False	8	Male	Non_Hispanic_White	9.801505817932922
Never_Clarified	False	15	Male	Non_Hispanic_White	3.62217659137577
Never_Clarified	False	3	Female	Non_Hispanic_Black	9.122518822724162
Never_Clarified	False	5	Male	Non_Hispanic_White	0.8432580424366872
Never_Clarified	False	52	Male	Non_Hispanic_White	2.113620807665982
Never_Clarified	False	57	Male	Non_Hispanic_White	16.32580424366872
Never_Clarified	False	7	Female	Non_Hispanic_White	2.0314852840520192
Never_Clarified	False	13	Female	Non_Hispanic_Black	15.38945927446954
Never_Clarified	False	2	Male	Non_Hispanic_Black	2.439425051334702
Never_Clarified	False	12	Male	Non_Hispanic_White	1.834360027378508
Never_Clarified	False	3	Female	Non_Hispanic_White	13.240246406570842
Never_Clarified	False	13	Female	Non_Hispanic_White	5.943874058863792
Never_Clarified	False	9	Male	Non_Hispanic_White	1.1827515400410678
Never_Clarified	False	75	Female	Non_Hispanic_White	9.19917864476386
Never_Clarified	False	70	Male	Non_Hispanic_White	0.5557837097878165
Never_Clarified	False	1	Female	Non_Hispanic_White	5.163586584531143
Any_Clarified	False	47	Male	Non_Hispanic_White	17.971252566735114
Never_Clarified	False	1	Female	Non_Hispanic_White	2.2012320328542097
Never_Clarified	False	12	Male	Non_Hispanic_Black	8.290212183436003
Never_Clarified	False	28	Female	Non_Hispanic_White	0.4928131416837782
Never_Clarified	False	5	Male	Non_Hispanic_White	0.947296372347707
Never_Clarified	False	27	Male	Non_Hispanic_Black	10.702258726899384
Never_Clarified	False	7	Female	Other	3.712525667351129
Never_Clarified	True	19	Male	Non_Hispanic_Black	3.8494182067077354
Never_Clarified	False	83	Male	Hispanic	3.342915811088296
Never_Clarified	False	3	Male	Other	10.921286789869953
Never_Clarified	False	4	Male	Non_Hispanic_White	4.344969199178645
Never_Clarified	False	36	Female	Non_Hispanic_White	15.082819986310746
Never_Clarified	False	13	Female	Non_Hispanic_White	1.08145106091718
Never_Clarified	False	32	Female	Non_Hispanic_Black	1.700205338809035
Never_Clarified	False	6	Male	Non_Hispanic_White	3.342915811088296
Never_Clarified	True	17	Male	Non_Hispanic_White	3.5318275154004106
Never_Clarified	False	21	Male	Hispanic	4.876112251882272
Never_Clarified	False	7	Male	Hispanic	6.239561943874059
Never_Clarified	False	8	Female	Non_Hispanic_White	3.030800821355236
Never_Clarified	False	0	Male	Non_Hispanic_White	14.165639972621491
Never_Clarified	False	6	Female	Non_Hispanic_White	5.02943189596167
Never_Clarified	False	6	Female	Non_Hispanic_White	2.0095824777549622
Never_Clarified	False	3	Male	Non_Hispanic_White	4.914442162902122
Never_Clarified	False	1	Female	Non_Hispanic_Black	9.30321697467488
Never_Clarified	True	39	Male	Hispanic	0.914442162902122
Never_Clarified	False	40	Female	Hispanic	2.458590006844627
Any_Clarified	False	22	Female	Non_Hispanic_White	13.639972621492127
Never_Clarified	False	5	Male	Non_Hispanic_White	7.307323750855578
Never_Clarified	False	2	Male	Hispanic	5.7412731006160165
Never_Clarified	False	3	Male	Non_Hispanic_Black	15.745379876796717
Never_Clarified	False	16	Female	Non_Hispanic_White	7.104722792607803
Never_Clarified	False	4	Male	Non_Hispanic_White	3.1156741957563314
Any_Clarified	False	13	Female	Non_Hispanic_White	15.756331279945243
Never_Clarified	False	10	Female	Non_Hispanic_White	3.890485968514716
Never_Clarified	False	14	Male	Non_Hispanic_White	2.4969199178644765
Never_Clarified	False	5	Male	Non_Hispanic_White	2.4640657084188917
Never_Clarified	False	9	Male	Non_Hispanic_White	3.3182751540041067
Never_Clarified	False	40	Male	Hispanic	3.789185489390828
Never_Clarified	False	19	Male	Hispanic	1.3278576317590691
Never_Clarified	False	20	Female	Non_Hispanic_White	8.539356605065024
Never_Clarified	True	3	Male	Non_Hispanic_White	1.587953456536619
Never_Clarified	False	4	Female	Hispanic	17.13347022587269
Never_Clarified	False	5	Male	Non_Hispanic_White	1.568788501026694
Any_Clarified	False	36	Female	Non_Hispanic_White	1.1909650924024642
Any_Clarified	True	35	Female	Non_Hispanic_White	16.073921971252567
Never_Clarified	False	28	Male	Hispanic	1.3004791238877482
Never_Clarified	False	11	Male	Non_Hispanic_White	2.625598904859685
Never_Clarified	False	5	Female	Non_Hispanic_White	12.317590691307323
Never_Clarified	False	32	Female	Non_Hispanic_White	0.837782340862423
Never_Clarified	False	3	Female	Non_Hispanic_White	1.13347022587269
Never_Clarified	False	0	Female	Non_Hispanic_White	9.117043121149898
Never_Clarified	False	28	Female	Non_Hispanic_White	0.9308692676249144
Never_Clarified	False	5	Male	Non_Hispanic_White	9.207392197125255
Never_Clarified	False	2	Male	Non_Hispanic_White	4.229979466119096
Never_Clarified	False	14	Male	Non_Hispanic_White	2.8528405201916494
Never_Clarified	False	25	Male	Non_Hispanic_White	5.01574264202601
Never_Clarified	False	29	Female	Other	1.3963039014373717
Never_Clarified	False	0	Female	Non_Hispanic_White	3.5181382614647503
Never_Clarified	False	29	Male	Non_Hispanic_Black	8.566735112936344
Never_Clarified	False	1	Male	Non_Hispanic_White	17.713894592744694
Never_Clarified	False	0	Male	Non_Hispanic_Black	10.469541409993155
Never_Clarified	False	0	Female	Non_Hispanic_White	0.9308692676249144
Never_Clarified	False	26	Female	Other	1.1279945242984255
Never_Clarified	False	1	Male	Hispanic	11.51813826146475
Any_Clarified	False	37	Female	Non_Hispanic_White	5.916495550992471
Never_Clarified	False	0	Female	Other	15.75085557837098
Never_Clarified	False	1	Female	Non_Hispanic_White	14.373716632443532
Never_Clarified	False	34	Male	Hispanic	1.242984257357974
Never_Clarified	False	27	Female	Non_Hispanic_White	1.325119780971937
Never_Clarified	False	32	Male	Non_Hispanic_White	14.442162902121837
Never_Clarified	False	2	Male	Non_Hispanic_White	5.297741273100616
Any_Clarified	False	0	Male	Non_Hispanic_White	12.457221081451062
Never_Clarified	False	66	Female	Non_Hispanic_Black	5.601642710472279
Any_Clarified	False	6	Male	Other	12.005475701574264
Any_Clarified	False	10	Male	Hispanic	1.735797399041752
Never_Clarified	False	29	Female	Non_Hispanic_White	7.479808350444901
Any_Clarified	False	6	Female	Non_Hispanic_White	1.94113620807666
Never_Clarified	False	4	Male	Non_Hispanic_White	2.844626967830253
Never_Clarified	False	0	Female	Non_Hispanic_White	1.1553730321697468
Any_Clarified	False	142	Female	Non_Hispanic_Black	1.8863791923340176
Never_Clarified	False	8	Male	Non_Hispanic_White	8.577686516084873
Never_Clarified	True	9	Female	Non_Hispanic_White	1.897330595482546
Never_Clarified	False	31	Female	Hispanic	10.354551676933609
Never_Clarified	False	70	Male	Hispanic	17.00479123887748
Never_Clarified	False	26	Female	Non_Hispanic_Black	1.0924024640657084
Never_Clarified	False	2	Female	Non_Hispanic_White	16.605065023956193
Never_Clarified	False	6	Male	Non_Hispanic_White	0.9007529089664612
Any_Clarified	False	82	Female	Non_Hispanic_White	13.650924024640656
Never_Clarified	False	18	Male	Non_Hispanic_White	5.626283367556468
Never_Clarified	False	46	Female	Non_Hispanic_White	1.831622176591376
Never_Clarified	True	5	Male	Non_Hispanic_White	1.0841889117043122
Never_Clarified	False	22	Female	Non_Hispanic_White	5.686516084873374
Never_Clarified	False	61	Male	Hispanic	0.4955509924709103
Never_Clarified	False	2	Female	Non_Hispanic_White	4.761122518822724
Never_Clarified	False	0	Male	Non_Hispanic_White	12.774811772758383
Never_Clarified	False	6	Male	Non_Hispanic_White	1.2867898699520877
Never_Clarified	False	6	Female	Non_Hispanic_White	5.664613278576318
Never_Clarified	False	1	Female	Hispanic	7.79192334017796
Never_Clarified	False	3	Female	Non_Hispanic_White	1.5797399041752225
Never_Clarified	False	0	Female	Non_Hispanic_White	14.496919917864476
Never_Clarified	False	28	Male	Non_Hispanic_White	10.948665297741274
Never_Clarified	False	28	Female	Non_Hispanic_White	3.0390143737166326
Never_Clarified	False	35	Male	Non_Hispanic_White	8.648870636550308
Never_Clarified	False	2	Female	Hispanic	1.2895277207392195
Never_Clarified	True	13	Female	Non_Hispanic_White	1.1772758384668036
Any_Clarified	False	9	Female	Non_Hispanic_White	16.933607118412045
Never_Clarified	False	4	Female	Hispanic	4.566735112936345
Never_Clarified	False	0	Female	Non_Hispanic_White	11.813826146475018
Never_Clarified	False	3	Male	Non_Hispanic_White	5.426420260095825
Never_Clarified	True	19	Male	Non_Hispanic_White	0.9938398357289528
Never_Clarified	False	15	Male	Non_Hispanic_Black	0.6680355920602327
Never_Clarified	False	0	Male	Non_Hispanic_White	0.9609856262833676
Never_Clarified	False	13	Female	Hispanic	1.264887063655031
Never_Clarified	False	1	Male	Non_Hispanic_Black	1.5468856947296372
Never_Clarified	False	32	Male	Non_Hispanic_White	6.494182067077344
Never_Clarified	False	6	Male	Hispanic	10.869267624914444
Never_Clarified	False	0	Female	Hispanic	16.334017796030118
Never_Clarified	False	1	Female	Non_Hispanic_White	8.895277207392198
Never_Clarified	False	1	Female	Non_Hispanic_White	2.863791923340178
Never_Clarified	False	3	Male	Non_Hispanic_White	10.69678302532512
Never_Clarified	False	5	Female	Non_Hispanic_White	6.625598904859685
Never_Clarified	True	1	Male	Non_Hispanic_White	7.989048596851472
Never_Clarified	False	4	Female	Non_Hispanic_White	0.9308692676249144
Never_Clarified	False	10	Female	Non_Hispanic_White	9.295003422313483
Never_Clarified	False	0	Male	Non_Hispanic_White	12.643394934976044
Never_Clarified	False	18	Female	Hispanic	10.636550308008214
Never_Clarified	True	7	Female	Non_Hispanic_White	0.648870636550308
Never_Clarified	False	4	Female	Non_Hispanic_White	7.507186858316222
Never_Clarified	False	8	Female	Non_Hispanic_White	1.4537987679671458
Never_Clarified	True	24	Male	Non_Hispanic_White	0.5776865160848734
Never_Clarified	False	1	Female	Non_Hispanic_White	8.446269678302533
Never_Clarified	False	15	Female	Non_Hispanic_White	6.989733059548255
Never_Clarified	False	18	Male	Other	12.971937029431896
Never_Clarified	False	0	Male	Non_Hispanic_White	1.1498973305954825
Never_Clarified	False	55	Female	Hispanic	0.865160848733744
Never_Clarified	True	2	Female	Hispanic	1.7248459958932238
Never_Clarified	False	2	Female	Non_Hispanic_White	17.305954825462013
Never_Clarified	False	9	Female	Non_Hispanic_White	6.524298425735798
Never_Clarified	False	9	Male	Non_Hispanic_White	0.8076659822039699
Any_Clarified	False	1	Male	Non_Hispanic_White	13.78507871321013
Never_Clarified	False	3	Male	Non_Hispanic_White	4.605065023956194
Never_Clarified	False	21	Male	Hispanic	3.901437371663244
Never_Clarified	False	45	Male	Non_Hispanic_White	1.0951403148528405
Never_Clarified	False	12	Female	Non_Hispanic_White	2.376454483230664
Never_Clarified	False	3	Male	Non_Hispanic_White	7.383983572895278
Never_Clarified	False	11	Male	Hispanic	3.238877481177276
Never_Clarified	True	20	Female	Non_Hispanic_Black	0.8870636550308009
Never_Clarified	False	10	Male	Non_Hispanic_White	11.906913073237508
Any_Clarified	False	18	Female	Hispanic	15.148528405201915
Never_Clarified	False	6	Male	Non_Hispanic_White	10.264202600958248
Never_Clarified	True	45	Male	Non_Hispanic_White	2.0123203285420943
Never_Clarified	False	22	Male	Non_Hispanic_White	1.4182067077344285
Any_Clarified	True	88	Female	Non_Hispanic_White	17.388090349075977
Never_Clarified	False	18	Male	Non_Hispanic_White	1.6947296372347709
Never_Clarified	False	0	Female	Non_Hispanic_White	10.590006844626968
Never_Clarified	True	0	Male	Non_Hispanic_White	15.88227241615332
Never_Clarified	False	32	Male	Non_Hispanic_White	4.142368240930869
Never_Clarified	True	5	Male	Other	0.4517453798767967
Any_Clarified	True	45	Male	Non_Hispanic_White	10.182067077344286
Never_Clarified	False	13	Male	Non_Hispanic_White	0.4188911704312115
Never_Clarified	False	1	Female	Non_Hispanic_White	3.2060232717316905
Never_Clarified	True	50	Male	Non_Hispanic_White	1.0869267624914445
Never_Clarified	False	4	Male	Non_Hispanic_White	1.7221081451060918
Never_Clarified	False	11	Male	Non_Hispanic_Black	1.5906913073237507
Never_Clarified	False	14	Male	Non_Hispanic_White	0.2655715263518138
Never_Clarified	False	5	Female	Non_Hispanic_White	9.932922655715265
Never_Clarified	False	34	Male	Non_Hispanic_White	1.0294318959616702
Never_Clarified	False	19	Male	Non_Hispanic_White	1.352498288843258
Never_Clarified	False	3	Female	Non_Hispanic_White	5.864476386036961
Never_Clarified	False	33	Male	Non_Hispanic_Black	0.8596851471594799
Never_Clarified	False	10	Male	Non_Hispanic_White	11.71252566735113
Never_Clarified	False	13	Female	Non_Hispanic_White	1.5222450376454484
Never_Clarified	False	3	Female	Non_Hispanic_White	3.457905544147844
Never_Clarified	False	8	Female	Non_Hispanic_White	17.99315537303217
Never_Clarified	False	18	Female	Hispanic	2.6611909650924024
Never_Clarified	False	5	Male	Non_Hispanic_White	1.0239561943874058
Never_Clarified	False	40	Male	Non_Hispanic_Black	10.067077344284735
Never_Clarified	False	21	Female	Hispanic	5.27583846680356
Never_Clarified	False	28	Female	Non_Hispanic_White	1.4154688569472964
Never_Clarified	False	38	Male	Non_Hispanic_Black	1.1279945242984255
Never_Clarified	False	12	Male	Non_Hispanic_White	15.597535934291582
Never_Clarified	False	9	Female	Non_Hispanic_White	6.028747433264887
Never_Clarified	True	75	Male	Non_Hispanic_Black	5.670088980150582
Never_Clarified	False	5	Female	Hispanic	11.08555783709788
Never_Clarified	True	2	Male	Non_Hispanic_White	4.517453798767967
Never_Clarified	False	5	Male	Non_Hispanic_White	13.065023956194388
Never_Clarified	False	10	Female	Non_Hispanic_White	2.2778918548939084
Never_Clarified	False	20	Male	Non_Hispanic_Black	1.0130047912388775
Never_Clarified	False	7	Male	Non_Hispanic_White	2.2477754962354557
Never_Clarified	False	1	Female	Non_Hispanic_White	13.782340862422998
Any_Clarified	False	7	Female	Non_Hispanic_White	10.715947980835043
Any_Clarified	False	6	Female	Non_Hispanic_White	5.848049281314168
Never_Clarified	False	61	Male	Hispanic	2.379192334017796
Never_Clarified	False	9	Male	Non_Hispanic_White	2.135523613963039
Never_Clarified	False	44	Male	Non_Hispanic_White	0.9965776865160848
Never_Clarified	False	0	Female	Hispanic	2.5790554414784395
Never_Clarified	False	8	Male	Non_Hispanic_White	8.232717316906228
Never_Clarified	False	14	Female	Non_Hispanic_White	0.922655715263518
Never_Clarified	False	0	Female	Non_Hispanic_White	0.974674880219028
Any_Clarified	False	144	Male	Non_Hispanic_Black	11.901437371663244
Never_Clarified	False	4	Female	Non_Hispanic_White	6.439425051334703
Never_Clarified	False	14	Male	Non_Hispanic_White	1.596167008898015
Never_Clarified	False	6	Male	Hispanic	1.1690622861054072
Never_Clarified	False	6	Male	Non_Hispanic_White	4.780287474332649
Never_Clarified	False	1	Female	Non_Hispanic_White	1.1772758384668036
Never_Clarified	False	5	Male	Non_Hispanic_Black	1.6098562628336757
Never_Clarified	False	34	Female	Non_Hispanic_White	10.132785763175908
Never_Clarified	False	24	Male	Non_Hispanic_White	3.6249144421629023
Never_Clarified	False	13	Male	Non_Hispanic_Black	7.329226557152635
Never_Clarified	False	35	Female	Non_Hispanic_White	16.10130047912389
Never_Clarified	False	5	Female	Non_Hispanic_White	10.313483915126625
Any_Clarified	False	4	Male	Non_Hispanic_White	14.754277891854894
Never_Clarified	True	8	Male	Non_Hispanic_White	1.9767282683093768
Never_Clarified	False	2	Female	Non_Hispanic_White	1.6016427104722792
Never_Clarified	False	10	Male	Other	7.679671457905544
Never_Clarified	False	11	Female	Non_Hispanic_White	1.2785763175906912
Never_Clarified	False	0	Female	Hispanic	16.31211498973306
Never_Clarified	False	2	Male	Non_Hispanic_White	4.982888432580425
Never_Clarified	False	9	Female	Hispanic	2.537987679671458
Never_Clarified	False	18	Female	Non_Hispanic_White	0.8706365503080082
Never_Clarified	False	1	Male	Non_Hispanic_White	4.446269678302532
Never_Clarified	False	6	Female	Non_Hispanic_White	1.2867898699520877
Any_Clarified	True	0	Male	Non_Hispanic_White	1.4811772758384667
Never_Clarified	False	1	Female	Non_Hispanic_White	2.713210130047913
Never_Clarified	False	20	Female	Non_Hispanic_White	9.023956194387406
Never_Clarified	False	0	Female	Non_Hispanic_White	16.161533196440793
Never_Clarified	False	4	Female	Non_Hispanic_White	6.581793292265571
Never_Clarified	False	31	Male	Non_Hispanic_White	10.13826146475017
Never_Clarified	True	29	Male	Non_Hispanic_White	4.254620123203286
Never_Clarified	False	29	Female	Non_Hispanic_White	1.648186173853525
Never_Clarified	False	6	Male	Non_Hispanic_White	8.509240246406572
Never_Clarified	False	8	Female	Non_Hispanic_White	8.692676249144421
Never_Clarified	True	42	Female	Non_Hispanic_White	14.543463381245722
Any_Clarified	False	7	Female	Hispanic	9.880903490759753
Never_Clarified	False	4	Female	Non_Hispanic_White	1.5633127994524298
Any_Clarified	False	27	Male	Non_Hispanic_White	12.021902806297057
Never_Clarified	False	2	Female	Non_Hispanic_White	7.337440109514032
Never_Clarified	True	10	Male	Non_Hispanic_White	3.3210130047912387
Never_Clarified	False	4	Female	Non_Hispanic_White	7.389459274469542
Never_Clarified	False	32	Female	Non_Hispanic_White	1.7741273100616015
Never_Clarified	False	10	Male	Non_Hispanic_White	14.340862422997947
Never_Clarified	False	13	Male	Other	3.4962354551676933
Any_Clarified	True	206	Female	Non_Hispanic_White	9.94113620807666
Never_Clarified	False	6	Male	Non_Hispanic_White	6.8583162217659135
Never_Clarified	False	20	Male	Non_Hispanic_Black	1.5742642026009583
Never_Clarified	False	15	Male	Non_Hispanic_White	3.808350444900753
Never_Clarified	False	12	Female	Non_Hispanic_White	10.691307323750856
Never_Clarified	False	11	Female	Non_Hispanic_Black	1.6974674880219027
Never_Clarified	False	7	Female	Hispanic	6.414784394250513
Never_Clarified	False	20	Female	Non_Hispanic_White	10.981519507186858
Never_Clarified	False	6	Male	Non_Hispanic_White	2.965092402464066
Never_Clarified	False	3	Male	Non_Hispanic_White	8.470910335386721
Any_Clarified	False	5	Male	Hispanic	1.7166324435318274
Never_Clarified	False	0	Female	Non_Hispanic_White	17.114305270362767
Never_Clarified	False	3	Male	Non_Hispanic_White	2.050650239561944
Never_Clarified	False	5	Male	Non_Hispanic_White	0.4681724845995893
Never_Clarified	False	18	Female	Hispanic	6.633812457221081
Never_Clarified	False	18	Male	Non_Hispanic_White	9.538672142368242
Never_Clarified	False	0	Male	Hispanic	12.465434633812457
Any_Clarified	False	39	Male	Hispanic	7.764544832306639
Never_Clarified	False	29	Male	Non_Hispanic_Black	0.70362765229295
Never_Clarified	False	1	Female	Non_Hispanic_White	16.22450376454483
Any_Clarified	False	9	Male	Non_Hispanic_Black	0.7802874743326489
Never_Clarified	False	34	Female	Non_Hispanic_Black	8.131416837782341
Any_Clarified	False	21	Male	Other	1.349760438056126
Never_Clarified	False	18	Female	Non_Hispanic_White	13.744010951403148
Never_Clarified	True	7	Male	Non_Hispanic_Black	9.089664613278575
Never_Clarified	False	0	Female	Non_Hispanic_White	3.7371663244353184
Never_Clarified	False	14	Male	Non_Hispanic_White	2.1519507186858315
Never_Clarified	False	8	Female	Hispanic	0.9527720739219712
Never_Clarified	False	7	Male	Other	13.062286105407257
Never_Clarified	False	13	Male	Non_Hispanic_White	0.914442162902122
Never_Clarified	False	5	Female	Non_Hispanic_Black	11.548254620123204
Never_Clarified	False	23	Female	Hispanic	5.708418891170431
Never_Clarified	False	17	Female	Hispanic	1.3716632443531829
Never_Clarified	False	18	Female	Hispanic	3.077344284736482
Never_Clarified	False	7	Female	Non_Hispanic_White	3.701574264202601
Never_Clarified	False	0	Female	Non_Hispanic_White	1.6563997262149213
Never_Clarified	False	3	Male	Hispanic	2.458590006844627
Never_Clarified	True	12	Male	Non_Hispanic_White	7.403148528405202
Never_Clarified	False	4	Male	Non_Hispanic_Black	3.8302532511978096
Never_Clarified	False	2	Female	Non_Hispanic_White	2.0917180013689256
Never_Clarified	False	1	Male	Non_Hispanic_White	5.3579739904175225
Never_Clarified	False	7	Male	Non_Hispanic_Black	13.831622176591376
Never_Clarified	False	4	Male	Non_Hispanic_White	8.618754277891854
Never_Clarified	True	4	Male	Hispanic	2.7953456536618755
Never_Clarified	False	14	Male	Hispanic	0.783025325119781
Never_Clarified	False	0	Male	Non_Hispanic_White	13.990417522245036
Never_Clarified	False	2	Male	Non_Hispanic_White	7.099247091033539
Never_Clarified	False	30	Male	Non_Hispanic_White	14.223134839151266
Never_Clarified	False	50	Male	Hispanic	3.575633127994524
Any_Clarified	False	126	Female	Hispanic	10.026009582477757
Any_Clarified	False	32	Male	Non_Hispanic_White	11.129363449691992
Never_Clarified	False	3	Male	Non_Hispanic_White	3.879534565366188
Never_Clarified	True	2	Male	Non_Hispanic_White	11.901437371663244
Never_Clarified	False	0	Female	Non_Hispanic_White	15.652292950034225
Never_Clarified	False	0	Female	Non_Hispanic_White	16.01368925393566
Never_Clarified	False	2	Female	Non_Hispanic_White	5.437371663244353
Never_Clarified	False	0	Female	Non_Hispanic_White	9.05681040383299
Never_Clarified	False	5	Male	Hispanic	7.594798083504449
Never_Clarified	True	4	Male	Non_Hispanic_Black	5.256673511293634
Never_Clarified	False	11	Male	Non_Hispanic_Black	2.907597535934292
Any_Clarified	False	29	Male	Non_Hispanic_White	7.956194387405886
Never_Clarified	False	25	Female	Non_Hispanic_White	5.522245037645448
Never_Clarified	True	9	Male	Non_Hispanic_White	0.6023271731690623
Never_Clarified	False	26	Female	Non_Hispanic_White	0.5804243668720055
Never_Clarified	False	17	Male	Hispanic	10.05886379192334
Never_Clarified	False	30	Male	Non_Hispanic_Black	4.043805612594114
Never_Clarified	False	6	Female	Non_Hispanic_White	0.7802874743326489
Never_Clarified	False	20	Female	Non_Hispanic_Black	1.4072553045859
Never_Clarified	False	7	Male	Other	5.163586584531143
Never_Clarified	False	1	Male	Non_Hispanic_White	2.132785763175907
Never_Clarified	False	13	Male	Hispanic	11.340177960301164
Never_Clarified	False	35	Male	Non_Hispanic_Black	13.648186173853524
Never_Clarified	True	3	Male	Non_Hispanic_White	0.5010266940451745
Never_Clarified	False	12	Female	Non_Hispanic_White	1.3415468856947297
Never_Clarified	False	48	Female	Non_Hispanic_White	15.822039698836411
Never_Clarified	False	34	Female	Hispanic	1.2813141683778233
Never_Clarified	False	11	Male	Non_Hispanic_White	0.919917864476386
Never_Clarified	False	14	Male	Non_Hispanic_Black	1.700205338809035
Never_Clarified	False	17	Female	Non_Hispanic_White	2.3983572895277208
Any_Clarified	False	75	Male	Non_Hispanic_White	7.006160164271047
Never_Clarified	False	3	Female	Non_Hispanic_White	14.97056810403833
Never_Clarified	False	1	Female	Hispanic	7.293634496919918
Never_Clarified	False	21	Female	Non_Hispanic_White	13.69199178644764
Never_Clarified	False	15	Female	Non_Hispanic_Black	5.319644079397673
Never_Clarified	False	9	Female	Non_Hispanic_White	15.381245722108146
Never_Clarified	True	13	Male	Non_Hispanic_White	5.078713210130048
Never_Clarified	False	3	Male	Non_Hispanic_White	1.4674880219028064
Never_Clarified	False	3	Male	Non_Hispanic_White	15.668720054757015
Never_Clarified	False	33	Male	Hispanic	1.1444216290212184
Never_Clarified	True	11	Female	Non_Hispanic_White	8.224503764544833
Never_Clarified	False	45	Female	Non_Hispanic_White	0.922655715263518
Never_Clarified	False	6	Female	Non_Hispanic_White	6.047912388774812
Never_Clarified	False	6	Male	Non_Hispanic_White	0.7501711156741958
Never_Clarified	False	15	Female	Non_Hispanic_White	1.051334702258727
Any_Clarified	False	6	Male	Non_Hispanic_White	2.3928815879534566
Never_Clarified	False	2	Female	Non_Hispanic_White	5.765913757700205
Never_Clarified	False	9	Female	Non_Hispanic_White	1.514031485284052
Never_Clarified	False	17	Female	Non_Hispanic_White	1.0622861054072552
Never_Clarified	False	21	Male	Other	2.757015742642026
Never_Clarified	False	2	Female	Hispanic	14.839151266255987
Never_Clarified	False	2	Male	Other	12.432580424366872
Never_Clarified	False	4	Male	Non_Hispanic_White	7.238877481177276
Any_Clarified	False	93	Male	Non_Hispanic_White	15.846680355920602
Any_Clarified	False	3	Male	Non_Hispanic_White	9.708418891170432
Never_Clarified	False	7	Male	Non_Hispanic_White	3.592060232717317
Never_Clarified	False	2	Female	Non_Hispanic_White	12.073921971252568
Never_Clarified	False	16	Female	Non_Hispanic_White	1.735797399041752
Never_Clarified	False	6	Male	Non_Hispanic_White	14.76249144421629
Never_Clarified	False	4	Male	Hispanic	3.772758384668036
Never_Clarified	False	6	Male	Non_Hispanic_White	8.553045859000685
Never_Clarified	False	3	Female	Non_Hispanic_White	7.419575633127994
Never_Clarified	False	54	Female	Non_Hispanic_White	0.648870636550308
Never_Clarified	False	19	Male	Hispanic	7.383983572895278
Never_Clarified	False	1	Female	Non_Hispanic_White	14.236824093086929
Any_Clarified	False	65	Female	Non_Hispanic_White	1.4455852156057496
Never_Clarified	False	9	Male	Non_Hispanic_White	0.999315537303217
Never_Clarified	False	0	Female	Other	4.908966461327857
Never_Clarified	False	17	Male	Non_Hispanic_White	10.77618069815195
Never_Clarified	False	6	Female	Non_Hispanic_Black	1.6919917864476386
Never_Clarified	False	7	Male	Non_Hispanic_White	6.707734428473648
Never_Clarified	False	10	Male	Non_Hispanic_White	1.212867898699521
Never_Clarified	False	19	Male	Hispanic	3.055441478439425
Never_Clarified	False	7	Female	Other	12.035592060232718
Never_Clarified	False	0	Male	Non_Hispanic_White	5.787816563997263
Never_Clarified	False	1	Male	Non_Hispanic_White	0.8021902806297057
Never_Clarified	True	10	Female	Other	2.412046543463381
Never_Clarified	False	32	Female	Non_Hispanic_White	14.568104038329912
Never_Clarified	False	39	Female	Non_Hispanic_White	1.45927446954141
Never_Clarified	False	5	Female	Hispanic	1.659137577002053
Never_Clarified	False	47	Female	Non_Hispanic_White	4.238193018480493
Never_Clarified	False	0	Male	Non_Hispanic_White	16.306639288158795
Never_Clarified	True	20	Female	Non_Hispanic_White	0.9609856262833676
Never_Clarified	False	8	Female	Non_Hispanic_White	9.869952087611225
Never_Clarified	False	9	Female	Hispanic	12.030116358658454
Never_Clarified	False	38	Male	Non_Hispanic_White	5.210130047912389
Any_Clarified	False	35	Female	Non_Hispanic_White	15.633127994524298
Never_Clarified	False	16	Male	Non_Hispanic_White	11.255304585900069
Never_Clarified	False	7	Female	Non_Hispanic_White	6.132785763175907
Never_Clarified	False	12	Female	Hispanic	1.0924024640657084
Never_Clarified	False	7	Male	Non_Hispanic_White	6.439425051334703
Never_Clarified	False	1	Male	Non_Hispanic_White	6.360027378507871
Any_Clarified	False	1	Male	Non_Hispanic_White	12.153319644079398
Never_Clarified	False	11	Female	Non_Hispanic_White	13.015742642026009
Any_Clarified	False	43	Female	Non_Hispanic_White	13.49760438056126
Never_Clarified	False	2	Male	Non_Hispanic_White	3.3292265571526354
Never_Clarified	False	16	Male	Non_Hispanic_White	15.800136892539356
Never_Clarified	False	12	Female	Non_Hispanic_White	1.8617385352498288
Never_Clarified	False	18	Male	Non_Hispanic_Black	0.8843258042436687
Never_Clarified	False	9	Female	Non_Hispanic_White	13.338809034907598
Never_Clarified	False	4	Female	Non_Hispanic_White	3.019849418206708
Never_Clarified	False	75	Female	Non_Hispanic_White	2.272416153319644
Never_Clarified	False	20	Male	Hispanic	1.1279945242984255
Never_Clarified	False	17	Male	Non_Hispanic_White	8.558521560574949
Never_Clarified	False	6	Male	Hispanic	1.3004791238877482
Never_Clarified	False	1	Male	Hispanic	1.0376454483230664
Never_Clarified	False	0	Male	Non_Hispanic_White	14.74880219028063
Never_Clarified	False	13	Male	Non_Hispanic_White	0.6598220396988365
Never_Clarified	False	18	Male	Non_Hispanic_White	7.1594798083504445
Never_Clarified	False	2	Female	Non_Hispanic_White	9.596167008898014
Never_Clarified	False	0	Male	Non_Hispanic_White	4.164271047227926
Never_Clarified	False	20	Female	Non_Hispanic_White	1.5523613963039014
Never_Clarified	False	39	Female	Non_Hispanic_White	6.075290896646133
Any_Clarified	False	5	Female	Non_Hispanic_White	4.876112251882272
Never_Clarified	False	19	Female	Non_Hispanic_White	13.61533196440794
Never_Clarified	False	2	Male	Non_Hispanic_White	16.804928131416837
Any_Clarified	True	167	Female	Non_Hispanic_White	11.30732375085558
Never_Clarified	False	4	Male	Non_Hispanic_White	4.856947296372348
Never_Clarified	False	0	Female	Non_Hispanic_White	7.14031485284052
Never_Clarified	False	2	Male	Non_Hispanic_White	14.247775496235455
Never_Clarified	False	16	Male	Non_Hispanic_White	1.4893908281998631
Any_Clarified	False	3	Male	Non_Hispanic_White	11.017111567419576
Never_Clarified	False	11	Female	Non_Hispanic_White	3.8412046543463374
Never_Clarified	False	1	Male	Non_Hispanic_Black	15.07460643394935
Any_Clarified	False	12	Female	Non_Hispanic_White	0.7419575633127995
Never_Clarified	False	5	Female	Non_Hispanic_White	0.6817248459958932
Never_Clarified	False	5	Male	Hispanic	9.21286789869952
Never_Clarified	False	8	Male	Non_Hispanic_White	2.135523613963039
Never_Clarified	False	4	Female	Non_Hispanic_White	3.696098562628337
Any_Clarified	False	51	Male	Non_Hispanic_White	0.7912388774811773
Never_Clarified	False	0	Male	Non_Hispanic_White	3.9452429842573578
Never_Clarified	False	2	Female	Hispanic	7.501711156741957
Never_Clarified	False	43	Male	Non_Hispanic_White	0.7364818617385352
Never_Clarified	False	5	Female	Non_Hispanic_White	5.516769336071184
Never_Clarified	False	10	Male	Non_Hispanic_Black	2.461327857631759
Any_Clarified	False	70	Male	Non_Hispanic_White	11.879534565366187
Never_Clarified	False	3	Male	Non_Hispanic_White	11.696098562628336
Never_Clarified	False	3	Female	Non_Hispanic_White	3.8247775496235454
Never_Clarified	False	5	Male	Non_Hispanic_White	1.3004791238877482
Never_Clarified	False	51	Female	Non_Hispanic_White	3.479808350444901
Never_Clarified	False	11	Male	Non_Hispanic_Black	14.072553045859
Never_Clarified	False	7	Female	Non_Hispanic_White	15.044490075290897
Any_Clarified	False	3	Female	Non_Hispanic_White	12.616016427104723
Any_Clarified	False	5	Male	Non_Hispanic_White	13.78507871321013
Any_Clarified	True	44	Female	Hispanic	6.825462012320329
Never_Clarified	False	4	Male	Non_Hispanic_White	14.318959616700887
Never_Clarified	False	16	Male	Non_Hispanic_White	5.4072553045859
Never_Clarified	False	20	Male	Non_Hispanic_Black	5.3114305270362765
Any_Clarified	False	2	Male	Non_Hispanic_White	11.38945927446954
Never_Clarified	False	84	Male	Hispanic	3.0417522245037647
Never_Clarified	False	7	Male	Non_Hispanic_White	3.805612594113621
Never_Clarified	False	3	Female	Non_Hispanic_White	4.48186173853525
Any_Clarified	False	5	Female	Non_Hispanic_White	14.598220396988363
Never_Clarified	False	5	Female	Non_Hispanic_White	1.374401095140315
Never_Clarified	False	14	Male	Non_Hispanic_White	3.5811088295687883
Never_Clarified	False	2	Female	Non_Hispanic_White	5.579739904175223
Never_Clarified	False	15	Male	Non_Hispanic_White	2.529774127310062
Never_Clarified	False	10	Male	Non_Hispanic_White	1.8726899383983573
Never_Clarified	False	23	Female	Non_Hispanic_White	2.4914442162902124
Never_Clarified	False	1	Female	Non_Hispanic_White	1.7659137577002053
Never_Clarified	False	16	Male	Non_Hispanic_White	11.071868583162216
Never_Clarified	False	0	Female	Non_Hispanic_White	4.167008898015058
Never_Clarified	False	12	Male	Non_Hispanic_White	2.078028747433265
Never_Clarified	False	1	Male	Hispanic	8.5201916495551
Never_Clarified	False	7	Male	Non_Hispanic_White	5.182751540041068
Never_Clarified	False	1	Male	Non_Hispanic_Black	3.5181382614647503
Any_Clarified	False	54	Male	Non_Hispanic_White	6.535249828884326
Never_Clarified	False	6	Female	Non_Hispanic_White	4.164271047227926
Never_Clarified	False	3	Male	Non_Hispanic_White	4.295687885010267
Never_Clarified	False	11	Male	Non_Hispanic_White	9.538672142368242
Never_Clarified	False	25	Male	Non_Hispanic_White	1.1800136892539357
Never_Clarified	False	55	Female	Non_Hispanic_White	0.6652977412731006
Never_Clarified	False	30	Male	Non_Hispanic_White	4.928131416837783
Never_Clarified	False	7	Female	Non_Hispanic_White	11.474332648870636
Never_Clarified	False	4	Male	Non_Hispanic_White	10.546201232032857
Any_Clarified	False	87	Female	Non_Hispanic_White	6.611909650924025
Any_Clarified	False	8	Female	Non_Hispanic_White	16.35318275154004
Never_Clarified	False	2	Female	Non_Hispanic_White	1.8617385352498288
Never_Clarified	False	32	Female	Non_Hispanic_White	2.713210130047913
Any_Clarified	False	22	Male	Non_Hispanic_White	14.590006844626968
Never_Clarified	False	32	Female	Non_Hispanic_White	8.892539356605065
Never_Clarified	False	18	Male	Hispanic	0.813141683778234
Never_Clarified	False	5	Female	Non_Hispanic_White	7.742642026009582
Never_Clarified	False	25	Male	Non_Hispanic_White	5.127994524298426
Never_Clarified	False	13	Male	Non_Hispanic_Black	1.790554414784394
Never_Clarified	False	6	Male	Non_Hispanic_White	2.778918548939082
Never_Clarified	False	6	Male	Hispanic	11.2580424366872
Never_Clarified	False	6	Male	Hispanic	2.729637234770705
Never_Clarified	False	24	Male	Non_Hispanic_White	6.631074606433949
Never_Clarified	False	5	Male	Non_Hispanic_White	13.738535249828884
Never_Clarified	False	11	Male	Non_Hispanic_White	12.030116358658454
Never_Clarified	False	4	Female	Non_Hispanic_White	7.715263518138261
Never_Clarified	False	6	Male	Non_Hispanic_White	8.394250513347023
Never_Clarified	False	32	Female	Non_Hispanic_White	15.21697467488022
Never_Clarified	False	10	Female	Non_Hispanic_White	1.188227241615332
Never_Clarified	False	15	Male	Non_Hispanic_White	6.12457221081451
Never_Clarified	True	4	Male	Non_Hispanic_White	1.828884325804244
Never_Clarified	False	48	Male	Non_Hispanic_Black	4.301163586584531
Never_Clarified	False	27	Female	Hispanic	8.180698151950718
Never_Clarified	False	6	Male	Hispanic	14.647501711156742
Never_Clarified	False	2	Female	Non_Hispanic_White	5.434633812457221
Never_Clarified	False	2	Male	Non_Hispanic_White	5.820670773442847
Never_Clarified	False	17	Female	Non_Hispanic_White	1.054072553045859
Never_Clarified	False	15	Male	Other	1.1006160164271048
Never_Clarified	False	10	Female	Non_Hispanic_White	13.71937029431896
Never_Clarified	False	20	Female	Non_Hispanic_White	1.3880903490759753
Any_Clarified	False	42	Male	Other	1.0130047912388775
Never_Clarified	False	0	Female	Non_Hispanic_White	12.714579055441478
Never_Clarified	False	4	Female	Non_Hispanic_White	10.472279260780288
Never_Clarified	False	17	Male	Non_Hispanic_White	1.0650239561943875
Never_Clarified	False	4	Male	Non_Hispanic_White	1.5496235455167693
Never_Clarified	False	2	Female	Hispanic	11.178644763860367
Never_Clarified	False	28	Female	Non_Hispanic_White	11.734428473648189
Never_Clarified	True	7	Male	Non_Hispanic_White	0.5174537987679672
Never_Clarified	False	0	Male	Other	3.980835044490075
Any_Clarified	False	14	Female	Non_Hispanic_White	16.758384668035593
Any_Clarified	False	8	Male	Non_Hispanic_White	1.8069815195071868
Never_Clarified	False	0	Female	Non_Hispanic_White	14.5160848733744
Never_Clarified	False	1	Male	Hispanic	5.3114305270362765
Never_Clarified	False	3	Male	Other	5.839835728952772
Never_Clarified	False	4	Female	Non_Hispanic_White	2.31895961670089
Never_Clarified	False	5	Male	Hispanic	0.7912388774811773
Never_Clarified	False	5	Male	Non_Hispanic_White	0.8569472963723477
Never_Clarified	False	27	Female	Non_Hispanic_White	10.499657768651607
Never_Clarified	False	15	Male	Non_Hispanic_White	3.137577002053388
Never_Clarified	False	2	Female	Non_Hispanic_White	14.694045174537989
Never_Clarified	False	1	Male	Hispanic	1.8699520876112248
Never_Clarified	False	4	Male	Non_Hispanic_Black	10.650239561943874
Never_Clarified	True	9	Female	Non_Hispanic_White	2.1519507186858315
Never_Clarified	False	158	Female	Other	3.997262149212868
Never_Clarified	False	43	Female	Non_Hispanic_White	9.921971252566737
Never_Clarified	True	20	Male	Non_Hispanic_White	2.0752908966461328
Never_Clarified	False	13	Male	Non_Hispanic_White	1.4537987679671458
Never_Clarified	True	4	Male	Non_Hispanic_White	5.856262833675565
Never_Clarified	False	0	Male	Non_Hispanic_White	15.61122518822724
Never_Clarified	False	2	Female	Non_Hispanic_White	1.0622861054072552
Never_Clarified	False	18	Female	Non_Hispanic_White	1.7741273100616015
Never_Clarified	False	7	Male	Hispanic	0.2546201232032854
Never_Clarified	False	4	Male	Non_Hispanic_White	17.149897330595483
Never_Clarified	False	19	Female	Hispanic	13.560574948665298
Never_Clarified	False	0	Female	Non_Hispanic_White	6.913073237508556
Never_Clarified	False	20	Female	Non_Hispanic_White	2.595482546201232
Never_Clarified	False	2	Male	Non_Hispanic_White	4.914442162902122
Never_Clarified	False	39	Female	Non_Hispanic_White	16.041067761806982
Never_Clarified	False	7	Male	Non_Hispanic_White	2.778918548939082
Any_Clarified	False	12	Female	Non_Hispanic_White	2.590006844626968
Never_Clarified	False	55	Male	Hispanic	0.648870636550308
Never_Clarified	False	13	Male	Non_Hispanic_White	6.0862422997946615
Never_Clarified	False	18	Female	Non_Hispanic_White	3.991786447638604
Any_Clarified	False	25	Female	Hispanic	0.4791238877481177
Never_Clarified	False	17	Male	Non_Hispanic_White	7.000684462696783
Never_Clarified	False	68	Female	Non_Hispanic_Black	1.9329226557152637
Never_Clarified	True	1	Female	Non_Hispanic_White	11.063655030800822
Never_Clarified	False	17	Male	Non_Hispanic_White	2.209445585215606
Never_Clarified	False	15	Male	Non_Hispanic_White	2.3134839151266258
Never_Clarified	False	3	Male	Non_Hispanic_White	0.9582477754962354
Never_Clarified	False	2	Female	Non_Hispanic_White	9.817932922655714
Never_Clarified	False	2	Male	Hispanic	1.0869267624914445
Never_Clarified	False	65	Male	Non_Hispanic_Black	0.8788501026694046
Any_Clarified	False	106	Male	Non_Hispanic_White	10.425735797399042
Never_Clarified	False	13	Female	Hispanic	13.74674880219028
Never_Clarified	False	2	Female	Non_Hispanic_Black	4.240930869267625
Never_Clarified	False	2	Female	Non_Hispanic_White	4.520191649555099
Never_Clarified	True	1	Male	Non_Hispanic_White	7.540041067761807
Any_Clarified	False	68	Male	Non_Hispanic_White	2.184804928131417
Any_Clarified	False	0	Male	Non_Hispanic_White	3.663244353182752
Never_Clarified	False	2	Female	Non_Hispanic_White	7.101984941820671
Never_Clarified	False	4	Female	Non_Hispanic_White	0.8761122518822724
Never_Clarified	False	63	Male	Non_Hispanic_White	8.139630390143736
Never_Clarified	False	6	Female	Non_Hispanic_White	3.490759753593429
Never_Clarified	True	5	Female	Non_Hispanic_White	10.297056810403832
Never_Clarified	False	84	Female	Non_Hispanic_White	6.529774127310062
Never_Clarified	False	18	Female	Non_Hispanic_White	12.714579055441478
Never_Clarified	False	48	Male	Hispanic	0.6926762491444216
Never_Clarified	False	5	Female	Hispanic	14.954140999315538
Never_Clarified	False	5	Male	Non_Hispanic_White	2.6666666666666665
Never_Clarified	False	12	Male	Non_Hispanic_White	3.249828884325804
Never_Clarified	False	15	Female	Other	1.5359342915811087
Never_Clarified	False	8	Female	Non_Hispanic_White	7.652292950034223
Never_Clarified	False	22	Male	Non_Hispanic_Black	6.882956878850103
Never_Clarified	True	2	Female	Hispanic	1.1553730321697468
Never_Clarified	False	35	Male	Hispanic	3.19233401779603
Never_Clarified	True	0	Male	Non_Hispanic_White	4.988364134154689
Never_Clarified	False	3	Male	Other	1.0047912388774811
Never_Clarified	False	7	Male	Non_Hispanic_White	12.008213552361395
Never_Clarified	False	12	Male	Hispanic	1.8699520876112248
Never_Clarified	False	2	Female	Non_Hispanic_White	1.1170431211498972
Never_Clarified	False	56	Male	Non_Hispanic_Black	0.5722108145106092
Never_Clarified	False	52	Male	Non_Hispanic_White	5.653661875427789
Never_Clarified	False	15	Male	Non_Hispanic_White	13.084188911704311
Never_Clarified	False	0	Male	Non_Hispanic_White	12.32580424366872
Never_Clarified	False	29	Male	Other	10.850102669404516
Never_Clarified	False	35	Female	Non_Hispanic_White	16.55852156057495
Any_Clarified	False	30	Male	Hispanic	12.271047227926076
Never_Clarified	True	12	Female	Non_Hispanic_White	1.2895277207392195
Never_Clarified	False	74	Female	Non_Hispanic_Black	5.401779603011636
Never_Clarified	False	11	Female	Hispanic	6.398357289527721
Never_Clarified	False	7	Female	Non_Hispanic_White	6.631074606433949
Never_Clarified	False	0	Female	Other	14.888432580424366
Any_Clarified	False	50	Female	Non_Hispanic_Black	16.00273785078713
Never_Clarified	False	0	Male	Non_Hispanic_White	2.69678302532512
Never_Clarified	False	47	Male	Non_Hispanic_Black	1.6399726214921286
Never_Clarified	False	9	Female	Non_Hispanic_White	10.483230663928817
Never_Clarified	False	15	Male	Non_Hispanic_White	12.427104722792608
Never_Clarified	False	14	Female	Non_Hispanic_Black	3.7344284736481854
Never_Clarified	False	7	Female	Hispanic	1.2073921971252566
Never_Clarified	False	3	Female	Non_Hispanic_White	9.634496919917863
Never_Clarified	False	23	Female	Non_Hispanic_White	15.38672142368241
Never_Clarified	False	24	Female	Non_Hispanic_Black	0.8624229979466119
Never_Clarified	False	6	Male	Non_Hispanic_White	17.089664613278575
Never_Clarified	False	6	Male	Non_Hispanic_White	2.8966461327857638
Never_Clarified	False	8	Male	Non_Hispanic_White	1.7713894592744694
Never_Clarified	False	17	Female	Non_Hispanic_White	1.9164955509924708
Never_Clarified	False	5	Female	Non_Hispanic_White	8.084873374401095
Never_Clarified	False	19	Male	Non_Hispanic_White	13.021218343600276
Never_Clarified	False	17	Male	Non_Hispanic_White	2.6639288158795345
Never_Clarified	False	12	Male	Non_Hispanic_White	7.567419575633128
Never_Clarified	False	4	Male	Non_Hispanic_White	0.8158795345653662
Never_Clarified	False	0	Male	Non_Hispanic_Black	7.696098562628337
Never_Clarified	False	0	Female	Non_Hispanic_White	11.775496235455169
Never_Clarified	False	6	Female	Other	0.892539356605065
Never_Clarified	False	17	Male	Non_Hispanic_White	8.035592060232718
Any_Clarified	False	3	Male	Non_Hispanic_White	9.54962354551677
Never_Clarified	False	17	Male	Non_Hispanic_White	2.020533880903491
Never_Clarified	False	4	Female	Non_Hispanic_White	3.564681724845996
Never_Clarified	False	111	Male	Hispanic	5.138945927446954
Never_Clarified	True	2	Female	Non_Hispanic_White	7.436002737850787
Never_Clarified	False	0	Male	Non_Hispanic_White	2.614647501711157
Never_Clarified	False	9	Female	Hispanic	2.91854893908282
Never_Clarified	False	10	Female	Non_Hispanic_White	12.71731690622861
Never_Clarified	False	9	Female	Non_Hispanic_Black	12.386036960985626
Never_Clarified	False	3	Male	Non_Hispanic_White	14.242299794661191
Never_Clarified	True	21	Female	Non_Hispanic_Black	0.8898015058179329
Never_Clarified	False	17	Male	Non_Hispanic_White	1.4510609171800135
Never_Clarified	False	9	Female	Non_Hispanic_White	4.383299110198494
Never_Clarified	False	132	Male	Non_Hispanic_White	9.7741273100616
Never_Clarified	False	43	Female	Non_Hispanic_White	13.36892539356605
Never_Clarified	False	13	Male	Hispanic	0.9336071184120466
Never_Clarified	False	35	Male	Non_Hispanic_White	0.914442162902122
Never_Clarified	False	2	Female	Non_Hispanic_White	13.957563312799453
Never_Clarified	False	14	Female	Non_Hispanic_White	12.254620123203283
Never_Clarified	False	0	Female	Non_Hispanic_White	7.129363449691992
Never_Clarified	False	6	Male	Non_Hispanic_White	3.1156741957563314
Never_Clarified	False	2	Female	Non_Hispanic_White	9.141683778234086
Any_Clarified	False	25	Male	Non_Hispanic_Black	12.473648186173854
Any_Clarified	False	31	Female	Non_Hispanic_White	1.998631074606434
Any_Clarified	False	19	Female	Non_Hispanic_White	10.009582477754964
Never_Clarified	False	10	Male	Non_Hispanic_White	0.7145790554414785
Never_Clarified	False	0	Male	Non_Hispanic_Black	13.514031485284052
Any_Clarified	True	53	Male	Non_Hispanic_White	0.7611225188227242
Never_Clarified	False	0	Female	Non_Hispanic_White	1.4483230663928817
Never_Clarified	False	8	Female	Non_Hispanic_Black	0.865160848733744
Never_Clarified	False	8	Female	Non_Hispanic_White	9.188227241615332
Any_Clarified	False	23	Male	Non_Hispanic_White	1.0704996577686516
Never_Clarified	False	34	Female	Hispanic	4.966461327857632
Never_Clarified	False	12	Male	Hispanic	1.757700205338809
Never_Clarified	False	6	Male	Non_Hispanic_White	0.4572210814510609
Never_Clarified	False	10	Female	Non_Hispanic_White	3.323750855578371
Never_Clarified	False	10	Male	Non_Hispanic_White	0.8596851471594799
Never_Clarified	False	2	Male	Non_Hispanic_White	2.7679671457905544
Never_Clarified	True	10	Female	Non_Hispanic_White	4.145106091718001
Never_Clarified	False	31	Male	Non_Hispanic_White	9.44832306639288
Never_Clarified	False	18	Female	Non_Hispanic_White	2.836413415468857
Never_Clarified	False	13	Male	Non_Hispanic_Black	2.806297056810404
Never_Clarified	False	11	Female	Non_Hispanic_White	2.2039698836413417
Never_Clarified	True	3	Female	Non_Hispanic_White	12.153319644079398
Never_Clarified	False	10	Male	Hispanic	1.0184804928131417
Never_Clarified	False	7	Male	Non_Hispanic_Black	1.538672142368241
Never_Clarified	False	8	Male	Non_Hispanic_White	4.6680355920602326
Never_Clarified	True	3	Male	Non_Hispanic_White	4.799452429842574
Never_Clarified	False	6	Male	Non_Hispanic_Black	4.654346338124572
Never_Clarified	False	37	Female	Non_Hispanic_White	1.5742642026009583
Never_Clarified	False	27	Female	Non_Hispanic_White	9.467488021902806
Never_Clarified	False	10	Male	Non_Hispanic_White	3.9644079397672822
Never_Clarified	False	11	Male	Non_Hispanic_White	6.349075975359343
Never_Clarified	False	6	Male	Non_Hispanic_White	1.7932922655715264
Never_Clarified	False	9	Female	Hispanic	7.542778918548939
Any_Clarified	False	27	Male	Non_Hispanic_Black	9.91649555099247
Never_Clarified	False	6	Female	Non_Hispanic_White	3.260780287474333
Never_Clarified	False	4	Male	Non_Hispanic_White	2.3819301848049284
Never_Clarified	False	0	Female	Non_Hispanic_White	13.166324435318275
Never_Clarified	True	0	Male	Non_Hispanic_White	2.291581108829569
Never_Clarified	False	5	Female	Non_Hispanic_Black	7.84394250513347
Any_Clarified	False	12	Male	Non_Hispanic_White	17.284052019164957
Never_Clarified	True	7	Male	Non_Hispanic_White	2.973305954825462
Never_Clarified	False	1	Male	Non_Hispanic_White	6.346338124572211
Never_Clarified	False	6	Male	Non_Hispanic_White	0.7063655030800822
Never_Clarified	False	0	Male	Non_Hispanic_Black	2.321697467488022
Never_Clarified	False	6	Female	Non_Hispanic_White	5.45927446954141
Never_Clarified	False	9	Male	Hispanic	5.549623545516769
Never_Clarified	False	5	Male	Non_Hispanic_White	2.080766598220397
Never_Clarified	False	23	Female	Hispanic	0.6872005475701575
Never_Clarified	False	28	Male	Hispanic	1.4455852156057496
Never_Clarified	True	15	Female	Non_Hispanic_White	8.826830937713895
Never_Clarified	False	1	Female	Non_Hispanic_Black	7.759069130732375
Any_Clarified	False	40	Female	Non_Hispanic_White	14.715947980835043
Never_Clarified	False	7	Female	Non_Hispanic_White	3.154004106776181
Never_Clarified	False	0	Female	Non_Hispanic_White	6.132785763175907
Never_Clarified	False	13	Female	Non_Hispanic_White	17.1088295687885
Never_Clarified	False	11	Female	Non_Hispanic_White	4.714579055441479
Never_Clarified	False	6	Female	Non_Hispanic_White	5.152635181382615
Never_Clarified	False	0	Female	Non_Hispanic_White	14.647501711156742
Never_Clarified	False	4	Female	Non_Hispanic_Black	1.2895277207392195
Never_Clarified	False	15	Female	Other	15.94798083504449
Never_Clarified	True	45	Female	Non_Hispanic_White	1.319644079397673
Never_Clarified	False	2	Female	Non_Hispanic_Black	8.53388090349076
Never_Clarified	True	2	Male	Hispanic	1.8234086242299796
Never_Clarified	True	18	Male	Other	1.1307323750855578
Any_Clarified	False	61	Male	Non_Hispanic_White	9.661875427789186
Never_Clarified	False	4	Male	Non_Hispanic_White	1.5852156057494866
Never_Clarified	False	2	Female	Non_Hispanic_White	5.273100616016428
Never_Clarified	False	2	Female	Non_Hispanic_White	8.421629021218344
Never_Clarified	False	0	Male	Non_Hispanic_White	10.839151266255987
Never_Clarified	False	2	Male	Non_Hispanic_White	6.491444216290212
Never_Clarified	False	8	Female	Non_Hispanic_White	1.4182067077344285
Never_Clarified	False	7	Male	Non_Hispanic_White	9.541409993155373
Never_Clarified	False	9	Female	Non_Hispanic_White	2.9952087611225187
Never_Clarified	False	0	Male	Non_Hispanic_White	17.245722108145106
Never_Clarified	False	3	Male	Non_Hispanic_White	10.458590006844627
Never_Clarified	False	14	Female	Non_Hispanic_White	2.614647501711157
Never_Clarified	False	4	Male	Non_Hispanic_White	1.3086926762491444
Never_Clarified	False	4	Female	Non_Hispanic_White	13.58795345653662
Never_Clarified	False	1	Male	Hispanic	8.432580424366872
Never_Clarified	False	5	Female	Non_Hispanic_White	2.099931553730322
Any_Clarified	False	23	Female	Non_Hispanic_Black	1.2347707049965777
Any_Clarified	False	25	Female	Non_Hispanic_Black	0.840520191649555
Never_Clarified	False	15	Male	Non_Hispanic_White	5.626283367556468
Never_Clarified	True	12	Male	Non_Hispanic_White	8.438056125941136
Never_Clarified	True	18	Male	Non_Hispanic_White	3.5564681724846
Never_Clarified	False	27	Female	Non_Hispanic_White	13.174537987679672
Never_Clarified	True	2	Male	Other	2.64476386036961
Never_Clarified	False	16	Female	Non_Hispanic_White	1.593429158110883
Never_Clarified	False	21	Female	Non_Hispanic_White	7.266255989048597
Never_Clarified	False	1	Female	Non_Hispanic_Black	16.914442162902123
Never_Clarified	False	5	Male	Non_Hispanic_White	8.826830937713895
Never_Clarified	False	7	Female	Hispanic	0.3613963039014374
Never_Clarified	False	1	Male	Non_Hispanic_Black	9.253935660506505
Never_Clarified	False	3	Female	Non_Hispanic_White	17.363449691991786
Never_Clarified	False	7	Male	Other	1.0349075975359343
Never_Clarified	False	8	Male	Non_Hispanic_White	5.908281998631074
Never_Clarified	False	0	Female	Non_Hispanic_White	1.7467488021902806
Never_Clarified	False	3	Female	Hispanic	1.188227241615332
Never_Clarified	False	7	Female	Non_Hispanic_White	1.3716632443531829
Never_Clarified	False	3	Female	Non_Hispanic_White	3.978097193702943
Any_Clarified	False	1	Female	Non_Hispanic_White	13.516769336071183
Never_Clarified	False	0	Male	Non_Hispanic_White	17.401779603011637
Never_Clarified	False	4	Female	Non_Hispanic_White	10.546201232032857
Never_Clarified	True	3	Female	Non_Hispanic_White	7.277207392197125
Never_Clarified	False	12	Male	Non_Hispanic_White	2.028747433264887
Never_Clarified	False	4	Male	Hispanic	6.614647501711157
Never_Clarified	False	2	Female	Non_Hispanic_White	0.974674880219028
Any_Clarified	True	5	Female	Non_Hispanic_White	4.084873374401095
Never_Clarified	False	5	Male	Non_Hispanic_White	15.671457905544148
Never_Clarified	False	2	Female	Non_Hispanic_Black	16.0684462696783
Never_Clarified	False	1	Male	Hispanic	5.426420260095825
Never_Clarified	False	6	Female	Non_Hispanic_White	1.1279945242984255
Never_Clarified	True	1	Female	Non_Hispanic_White	4.219028062970568
Never_Clarified	False	14	Male	Non_Hispanic_White	10.806297056810404
Never_Clarified	False	22	Female	Non_Hispanic_White	1.620807665982204
Never_Clarified	False	8	Male	Hispanic	14.13552361396304
Never_Clarified	False	8	Female	Non_Hispanic_White	8.131416837782341
Never_Clarified	False	15	Female	Non_Hispanic_White	13.932922655715265
Never_Clarified	False	19	Female	Non_Hispanic_White	2.5489390828199863
Never_Clarified	False	15	Female	Non_Hispanic_White	2.4996577686516086
Never_Clarified	False	5	Female	Hispanic	1.6071184120465434
Never_Clarified	False	5	Female	Non_Hispanic_White	12.840520191649556
Never_Clarified	False	24	Male	Non_Hispanic_White	2.4449007529089664
Never_Clarified	False	2	Male	Non_Hispanic_Black	8.37782340862423
Never_Clarified	False	24	Female	Non_Hispanic_White	7.323750855578371
Never_Clarified	False	11	Female	Non_Hispanic_White	12.213552361396305
Never_Clarified	False	28	Female	Non_Hispanic_Black	0.6625598904859685
Never_Clarified	False	7	Male	Non_Hispanic_White	1.735797399041752
Never_Clarified	False	21	Female	Non_Hispanic_White	6.050650239561944
Never_Clarified	False	25	Female	Non_Hispanic_White	5.845311430527036
Never_Clarified	False	3	Male	Other	14.08350444900753
Never_Clarified	False	76	Male	Non_Hispanic_White	12.109514031485284
Never_Clarified	False	4	Male	Non_Hispanic_White	6.321697467488022
Never_Clarified	True	4	Male	Non_Hispanic_White	7.835728952772074
Never_Clarified	False	25	Female	Non_Hispanic_White	0.6105407255304586
Never_Clarified	False	7	Female	Non_Hispanic_White	1.730321697467488
Never_Clarified	False	21	Male	Non_Hispanic_White	16.711841204654345
Never_Clarified	False	2	Male	Non_Hispanic_White	3.143052703627652
Never_Clarified	False	4	Female	Non_Hispanic_White	9.9958932238193
Never_Clarified	False	32	Male	Non_Hispanic_White	3.619438740588638
Never_Clarified	False	0	Female	Non_Hispanic_White	0.8487337440109514
Never_Clarified	False	5	Female	Non_Hispanic_White	5.878165639972622
Never_Clarified	False	22	Male	Non_Hispanic_White	9.826146475017111
Never_Clarified	False	21	Male	Non_Hispanic_White	6.5188227241615335
Any_Clarified	False	23	Female	Hispanic	0.837782340862423
Never_Clarified	False	3	Female	Non_Hispanic_White	0.8815879534565366
Never_Clarified	False	9	Male	Non_Hispanic_White	2.417522245037645
Never_Clarified	False	5	Female	Non_Hispanic_White	15.225188227241617
Any_Clarified	False	28	Female	Other	8.525667351129364
Never_Clarified	False	1	Male	Non_Hispanic_White	9.347022587268992
Never_Clarified	False	1	Male	Hispanic	3.685147159479808
Never_Clarified	False	13	Female	Hispanic	1.218343600273785
Never_Clarified	True	15	Male	Non_Hispanic_White	10.094455852156058
Never_Clarified	False	43	Female	Non_Hispanic_White	9.609856262833675
Never_Clarified	False	33	Male	Non_Hispanic_White	2.3874058863791925
Never_Clarified	False	14	Female	Non_Hispanic_White	1.1279945242984255
Never_Clarified	False	29	Female	Non_Hispanic_White	12.314852840520192
Never_Clarified	False	5	Female	Non_Hispanic_White	3.655030800821356
Never_Clarified	False	4	Male	Non_Hispanic_White	9.193702943189596
Never_Clarified	False	4	Female	Non_Hispanic_White	1.2265571526351813
Never_Clarified	False	9	Female	Non_Hispanic_Black	3.457905544147844
Never_Clarified	True	9	Male	Non_Hispanic_White	1.3169062286105406
Any_Clarified	False	18	Male	Hispanic	2.3983572895277208
Never_Clarified	False	0	Female	Non_Hispanic_Black	8.867898699520875
Never_Clarified	False	29	Female	Non_Hispanic_White	0.9527720739219712
Never_Clarified	False	59	Male	Non_Hispanic_White	7.915126625598905
Never_Clarified	False	13	Female	Non_Hispanic_Black	3.797399041752224
Never_Clarified	False	46	Male	Hispanic	0.7392197125256673
Never_Clarified	False	3	Female	Non_Hispanic_White	1.9137577002053388
Any_Clarified	False	6	Male	Non_Hispanic_Black	2.5708418891170437
Never_Clarified	False	5	Male	Non_Hispanic_White	15.255304585900069
Never_Clarified	False	53	Male	Hispanic	2.976043805612594
Never_Clarified	False	1	Male	Non_Hispanic_White	9.639972621492127
Never_Clarified	False	1	Male	Non_Hispanic_White	1.2594113620807663
Never_Clarified	False	36	Female	Non_Hispanic_White	1.6947296372347709
Never_Clarified	False	0	Male	Non_Hispanic_White	10.250513347022586
Never_Clarified	False	3	Female	Non_Hispanic_White	1.026694045174538
Never_Clarified	False	16	Female	Non_Hispanic_White	2.784394250513347
Never_Clarified	False	40	Female	Non_Hispanic_White	11.780971937029433
Never_Clarified	False	8	Female	Hispanic	1.2073921971252566
Never_Clarified	False	3	Male	Non_Hispanic_White	5.114305270362765
Never_Clarified	False	12	Female	Non_Hispanic_White	8.380561259411362
Never_Clarified	True	9	Female	Non_Hispanic_White	1.0896646132785763
Never_Clarified	False	6	Male	Non_Hispanic_White	1.2511978097193703
Never_Clarified	False	81	Male	Other	7.455167693360712
Any_Clarified	True	5	Female	Other	0.7118412046543463
Never_Clarified	False	19	Male	Hispanic	1.8042436687200547
Never_Clarified	False	3	Female	Non_Hispanic_White	4.971937029431896
Never_Clarified	True	5	Male	Non_Hispanic_White	6.787132101300479
Any_Clarified	False	15	Female	Other	9.49760438056126
Never_Clarified	False	7	Male	Non_Hispanic_White	0.9062286105407256
Never_Clarified	False	3	Female	Other	3.488021902806297
Never_Clarified	False	22	Female	Non_Hispanic_White	2.198494182067077
Never_Clarified	True	66	Male	Non_Hispanic_White	11.33744010951403
Never_Clarified	False	15	Male	Non_Hispanic_White	1.1964407939767283
Never_Clarified	False	52	Male	Other	6.683093771389459
Any_Clarified	False	7	Male	Non_Hispanic_White	14.924024640657084
Never_Clarified	False	52	Male	Non_Hispanic_White	5.538672142368241
Never_Clarified	False	6	Male	Non_Hispanic_White	8.101300479123887
Never_Clarified	False	13	Male	Non_Hispanic_White	5.9958932238193015
Never_Clarified	False	0	Female	Other	2.740588637919233
Never_Clarified	True	0	Male	Non_Hispanic_White	2.2039698836413417
Never_Clarified	False	3	Female	Non_Hispanic_White	13.752224503764545
Never_Clarified	False	15	Male	Non_Hispanic_White	1.8261464750171117
Never_Clarified	False	0	Female	Non_Hispanic_White	6.1492128678987
Never_Clarified	False	5	Male	Non_Hispanic_White	4.731006160164271
Never_Clarified	False	0	Female	Non_Hispanic_White	1.2922655715263518
Never_Clarified	False	5	Male	Non_Hispanic_White	10.433949349760438
Never_Clarified	False	1	Female	Non_Hispanic_White	8.071184120465434
Never_Clarified	True	1	Male	Non_Hispanic_White	1.2922655715263518
Never_Clarified	False	25	Male	Non_Hispanic_White	0.3641341546885694
Never_Clarified	False	21	Female	Hispanic	5.9137577002053385
Never_Clarified	False	3	Female	Hispanic	1.3634496919917864
Any_Clarified	False	45	Female	Hispanic	1.1690622861054072
Never_Clarified	True	1	Male	Non_Hispanic_Black	3.025325119780972
Never_Clarified	False	9	Female	Non_Hispanic_Black	16.021902806297057
Never_Clarified	False	20	Male	Non_Hispanic_Black	0.648870636550308
Any_Clarified	False	6	Female	Non_Hispanic_White	13.66735112936345
Never_Clarified	False	10	Male	Non_Hispanic_White	1.0677618069815196
Never_Clarified	False	8	Female	Other	16.878850102669404
Never_Clarified	False	28	Female	Other	1.163586584531143
Never_Clarified	False	2	Female	Non_Hispanic_White	8.421629021218344
Never_Clarified	False	0	Male	Non_Hispanic_White	1.0294318959616702
Never_Clarified	True	2	Female	Non_Hispanic_White	1.4401095140314852
Any_Clarified	False	39	Male	Non_Hispanic_White	1.2895277207392195
Never_Clarified	False	0	Female	Non_Hispanic_White	5.319644079397673
Never_Clarified	False	13	Female	Hispanic	0.7501711156741958
Never_Clarified	False	24	Female	Non_Hispanic_White	5.270362765229295
Never_Clarified	False	5	Male	Non_Hispanic_White	3.668720054757016
Any_Clarified	False	9	Female	Non_Hispanic_White	1.3470225872689938
Never_Clarified	False	4	Male	Non_Hispanic_White	12.714579055441478
Never_Clarified	False	34	Male	Non_Hispanic_Black	9.14715947980835
Any_Clarified	False	30	Male	Non_Hispanic_White	12.865160848733744
Never_Clarified	False	25	Female	Non_Hispanic_Black	16.13141683778234
Never_Clarified	False	1	Male	Non_Hispanic_White	13.382614647501711
Never_Clarified	True	38	Female	Non_Hispanic_White	4.657084188911704
Never_Clarified	False	5	Male	Other	6.272416153319644
Never_Clarified	False	15	Male	Non_Hispanic_White	6.494182067077344
Never_Clarified	False	14	Male	Non_Hispanic_White	4.862422997946612
Never_Clarified	False	46	Male	Other	2.0917180013689256
Never_Clarified	False	36	Female	Non_Hispanic_Black	10.63107460643395
Never_Clarified	False	7	Male	Non_Hispanic_White	0.8733744010951403
Never_Clarified	False	0	Male	Non_Hispanic_White	2.184804928131417
Never_Clarified	False	2	Male	Non_Hispanic_White	1.0869267624914445
Never_Clarified	False	17	Female	Hispanic	6.80082135523614
Never_Clarified	False	1	Male	Other	13.527720739219712
Never_Clarified	False	6	Female	Non_Hispanic_White	2.937713894592745
Never_Clarified	False	7	Female	Non_Hispanic_White	11.42505133470226
Never_Clarified	False	29	Male	Non_Hispanic_White	10.19028062970568
Never_Clarified	False	29	Male	Non_Hispanic_Black	3.2060232717316905
Never_Clarified	False	7	Male	Non_Hispanic_White	2.116358658453114
Never_Clarified	False	3	Male	Non_Hispanic_White	1.6153319644079398
Never_Clarified	False	10	Male	Non_Hispanic_White	2.584531143052704
Never_Clarified	True	1	Male	Non_Hispanic_White	0.4490075290896646
Never_Clarified	False	11	Female	Non_Hispanic_White	1.8151950718685832
Never_Clarified	False	19	Female	Non_Hispanic_Black	4.706365503080082
Any_Clarified	False	7	Female	Non_Hispanic_White	14.652977412731008
Never_Clarified	False	5	Male	Non_Hispanic_White	6.934976043805612
Never_Clarified	False	5	Male	Non_Hispanic_White	0.676249144421629
Never_Clarified	False	6	Male	Non_Hispanic_White	11.028062970568104
Any_Clarified	False	144	Male	Non_Hispanic_White	7.652292950034223
Never_Clarified	True	9	Female	Non_Hispanic_White	7.0718685831622174
Never_Clarified	True	6	Female	Other	10.269678302532512
Never_Clarified	False	4	Female	Non_Hispanic_White	1.790554414784394
Never_Clarified	False	22	Female	Other	4.991101984941821
Never_Clarified	False	12	Male	Non_Hispanic_White	1.111567419575633
Never_Clarified	False	101	Male	Non_Hispanic_White	7.655030800821355
Any_Clarified	False	24	Female	Non_Hispanic_White	1.7686516084873374
Never_Clarified	False	4	Male	Non_Hispanic_White	10.231348391512665
Never_Clarified	False	14	Male	Non_Hispanic_White	2.1793292265571527
Any_Clarified	False	5	Female	Non_Hispanic_White	16.71457905544148
Any_Clarified	True	197	Male	Hispanic	1.587953456536619
Never_Clarified	True	2	Male	Non_Hispanic_White	0.9828884325804244
Any_Clarified	False	43	Male	Other	9.160848733744013
Never_Clarified	True	2	Female	Non_Hispanic_White	14.376454483230663
Never_Clarified	False	1	Female	Non_Hispanic_White	1.9712525667351128
Never_Clarified	False	18	Female	Other	2.7159479808350446
Never_Clarified	False	44	Male	Hispanic	1.702943189596167
Never_Clarified	False	13	Male	Non_Hispanic_White	2.102669404517454
Never_Clarified	False	1	Female	Non_Hispanic_White	8.947296372347708
Any_Clarified	False	64	Male	Non_Hispanic_White	9.535934291581109
Never_Clarified	False	5	Male	Non_Hispanic_White	17.853524982888434
Never_Clarified	False	13	Male	Non_Hispanic_White	4.854209445585216
Never_Clarified	False	19	Male	Non_Hispanic_White	13.598904859685147
Never_Clarified	False	0	Female	Non_Hispanic_White	3.592060232717317
Any_Clarified	False	8	Male	Non_Hispanic_White	15.028062970568104
Never_Clarified	False	33	Male	Hispanic	3.0937713894592744
Never_Clarified	False	3	Male	Non_Hispanic_White	10.78713210130048
Never_Clarified	False	5	Male	Other	3.4387405886379194
Never_Clarified	False	10	Male	Non_Hispanic_Black	0.5831622176591376
Never_Clarified	False	2	Female	Non_Hispanic_White	11.444216290212184
Never_Clarified	False	0	Female	Non_Hispanic_White	16.27378507871321
Never_Clarified	False	2	Male	Non_Hispanic_White	4.498288843258043
Never_Clarified	False	7	Male	Non_Hispanic_White	3.263518138261465
Never_Clarified	False	13	Male	Non_Hispanic_White	0.8049281314168378
Never_Clarified	True	4	Female	Non_Hispanic_White	3.5318275154004106
Never_Clarified	False	55	Female	Non_Hispanic_White	10.088980150581794
Never_Clarified	False	0	Female	Non_Hispanic_White	10.458590006844627
Never_Clarified	False	14	Male	Non_Hispanic_Black	16.889801505817932
Any_Clarified	False	10	Male	Non_Hispanic_White	10.937713894592743
Any_Clarified	False	10	Male	Non_Hispanic_Black	1.0869267624914445
Never_Clarified	False	19	Female	Non_Hispanic_White	10.420260095824778
Never_Clarified	False	20	Female	Non_Hispanic_White	9.678302532511978
Never_Clarified	False	41	Male	Non_Hispanic_Black	1.2813141683778233
Never_Clarified	False	5	Female	Non_Hispanic_White	17.29226557152635
Never_Clarified	False	17	Male	Non_Hispanic_White	1.377138945927447
Never_Clarified	False	3	Female	Non_Hispanic_White	1.1307323750855578
Never_Clarified	False	37	Female	Hispanic	2.242299794661191
Never_Clarified	False	1	Female	Non_Hispanic_White	2.9842573579739904
Never_Clarified	True	8	Male	Non_Hispanic_White	1.3716632443531829
Never_Clarified	False	28	Male	Non_Hispanic_White	1.297741273100616
Any_Clarified	False	15	Female	Hispanic	3.542778918548939
Never_Clarified	False	13	Female	Non_Hispanic_White	6.321697467488022
Never_Clarified	False	8	Male	Non_Hispanic_White	1.4811772758384667
Never_Clarified	False	11	Female	Non_Hispanic_White	1.3908281998631074
Never_Clarified	False	12	Female	Non_Hispanic_White	5.316906228610541
Never_Clarified	False	13	Male	Non_Hispanic_White	8.993839835728952
Never_Clarified	False	3	Male	Non_Hispanic_White	0.4818617385352498
Never_Clarified	True	22	Male	Non_Hispanic_White	4.229979466119096
Never_Clarified	False	75	Male	Hispanic	4.388774811772758
Never_Clarified	False	8	Female	Non_Hispanic_White	13.297741273100616
Never_Clarified	False	0	Female	Non_Hispanic_White	7.011635865845311
Never_Clarified	False	5	Male	Non_Hispanic_White	1.352498288843258
Never_Clarified	False	1	Female	Non_Hispanic_White	7.931553730321697
Never_Clarified	False	37	Female	Non_Hispanic_Black	14.403832991101986
Never_Clarified	False	27	Female	Non_Hispanic_White	10.401095140314853
Never_Clarified	False	15	Female	Other	1.0622861054072552
Never_Clarified	True	13	Female	Non_Hispanic_White	6.685831622176591
Never_Clarified	False	114	Female	Non_Hispanic_White	11.329226557152635
Never_Clarified	False	1	Female	Non_Hispanic_Black	3.8494182067077354
Never_Clarified	False	9	Male	Non_Hispanic_White	2.521560574948665
Never_Clarified	False	21	Female	Hispanic	1.0075290896646132
Never_Clarified	False	11	Male	Other	2.3353867214236823
Any_Clarified	False	25	Female	Non_Hispanic_White	1.2073921971252566
Never_Clarified	False	7	Female	Non_Hispanic_White	8.11772758384668
Never_Clarified	False	0	Female	Non_Hispanic_Black	13.28952772073922
Never_Clarified	False	2	Female	Non_Hispanic_White	9.653661875427789
Never_Clarified	False	11	Male	Non_Hispanic_Black	2.0971937029431897
Never_Clarified	False	7	Female	Non_Hispanic_White	4.514715947980835
Any_Clarified	False	6	Male	Non_Hispanic_White	5.587953456536619
Never_Clarified	False	4	Female	Non_Hispanic_White	6.822724161533197
Never_Clarified	False	8	Male	Non_Hispanic_White	8.158795345653662
Never_Clarified	False	23	Male	Other	1.1718001368925393
Never_Clarified	False	10	Female	Non_Hispanic_White	2.565366187542779
Never_Clarified	False	15	Male	Non_Hispanic_White	2.5270362765229293
Never_Clarified	False	3	Male	Hispanic	1.0294318959616702
Never_Clarified	False	59	Female	Non_Hispanic_White	11.597535934291582
Never_Clarified	False	4	Male	Non_Hispanic_White	1.3661875427789183
Never_Clarified	False	4	Female	Non_Hispanic_White	13.8507871321013
Never_Clarified	False	31	Female	Non_Hispanic_White	1.1800136892539357
Any_Clarified	False	7	Male	Non_Hispanic_Black	15.68788501026694
Never_Clarified	False	5	Male	Non_Hispanic_White	9.062286105407257
Never_Clarified	False	5	Female	Non_Hispanic_White	13.103353867214237
Never_Clarified	False	4	Female	Non_Hispanic_White	15.745379876796717
Never_Clarified	False	14	Male	Hispanic	9.83709787816564
Never_Clarified	False	21	Female	Other	5.078713210130048
Never_Clarified	True	2	Male	Non_Hispanic_White	1.809719370294319
Never_Clarified	False	5	Male	Non_Hispanic_White	1.5058179329226558
Never_Clarified	False	1	Female	Non_Hispanic_White	3.679671457905544
Never_Clarified	False	1	Male	Non_Hispanic_Black	12.202600958247777
Never_Clarified	False	6	Female	Non_Hispanic_White	4.26009582477755
Never_Clarified	False	2	Female	Non_Hispanic_White	0.9911019849418208
Never_Clarified	False	30	Female	Non_Hispanic_White	0.9774127310061602
Never_Clarified	False	1	Female	Non_Hispanic_White	0.8158795345653662
Never_Clarified	False	45	Female	Non_Hispanic_White	17.626283367556468
Never_Clarified	False	50	Male	Hispanic	5.924709103353867
Never_Clarified	False	7	Female	Non_Hispanic_White	1.0759753593429158
Never_Clarified	False	3	Female	Non_Hispanic_Black	0.8843258042436687
Never_Clarified	False	5	Female	Non_Hispanic_White	6.609171800136893
Never_Clarified	False	12	Female	Non_Hispanic_White	5.768651608487337
Never_Clarified	False	8	Female	Hispanic	2.3956194387405887
Any_Clarified	False	23	Female	Non_Hispanic_White	1.8179329226557157
Never_Clarified	True	1	Male	Non_Hispanic_White	5.864476386036961
Never_Clarified	False	5	Female	Non_Hispanic_White	14.425735797399042
Never_Clarified	False	14	Female	Non_Hispanic_White	2.584531143052704
Any_Clarified	False	2	Female	Non_Hispanic_White	3.0444900752908968
Never_Clarified	False	6	Male	Non_Hispanic_White	1.1937029431895962
Never_Clarified	False	19	Male	Non_Hispanic_White	8.991101984941821
Never_Clarified	False	10	Male	Non_Hispanic_White	1.672826830937714
Any_Clarified	False	9	Male	Non_Hispanic_White	15.860369609856264
Never_Clarified	False	23	Male	Non_Hispanic_Black	2.855578370978782
Never_Clarified	False	39	Female	Non_Hispanic_White	1.1471594798083504
Never_Clarified	False	22	Female	Non_Hispanic_Black	1.6290212183436004
Never_Clarified	False	13	Male	Hispanic	3.485284052019165
Never_Clarified	False	2	Female	Non_Hispanic_White	4.7118412046543465
Never_Clarified	False	3	Female	Non_Hispanic_White	6.069815195071868
Never_Clarified	False	27	Male	Non_Hispanic_Black	0.6269678302532512
Never_Clarified	False	2	Female	Non_Hispanic_White	1.1444216290212184
Never_Clarified	False	1	Female	Hispanic	10.915811088295689
Never_Clarified	False	16	Male	Non_Hispanic_White	1.5989048596851472
Never_Clarified	False	1	Female	Non_Hispanic_White	1.3826146475017111
Never_Clarified	False	2	Female	Non_Hispanic_White	5.560574948665297
Never_Clarified	False	3	Male	Non_Hispanic_White	14.559890485968516
Never_Clarified	False	9	Male	Non_Hispanic_White	4.657084188911704
Never_Clarified	False	4	Female	Other	1.218343600273785
Never_Clarified	False	22	Male	Hispanic	11.460643394934976
Never_Clarified	False	2	Male	Non_Hispanic_White	6.239561943874059
Never_Clarified	False	10	Male	Non_Hispanic_White	4.197125256673512
Never_Clarified	False	4	Female	Non_Hispanic_White	7.019849418206708
Never_Clarified	False	4	Male	Non_Hispanic_White	0.9089664613278576
Never_Clarified	False	17	Male	Non_Hispanic_White	2.04517453798768
Never_Clarified	False	2	Male	Other	14.299794661190964
Never_Clarified	False	0	Male	Non_Hispanic_White	1.3552361396303902
Never_Clarified	False	19	Female	Non_Hispanic_White	1.4236824093086926
Never_Clarified	False	18	Male	Non_Hispanic_White	5.245722108145106
Never_Clarified	False	4	Male	Non_Hispanic_White	4.249144421629021
Never_Clarified	False	5	Male	Non_Hispanic_White	1.593429158110883
Never_Clarified	False	2	Female	Non_Hispanic_White	11.31006160164271
Never_Clarified	False	3	Female	Non_Hispanic_White	14.283367556468171
Never_Clarified	False	12	Male	Non_Hispanic_White	0.8049281314168378
Never_Clarified	False	96	Female	Non_Hispanic_White	11.704312114989731
Never_Clarified	False	10	Female	Non_Hispanic_White	11.490759753593428
Never_Clarified	False	8	Female	Non_Hispanic_White	10.173853524982889
Never_Clarified	False	8	Female	Hispanic	3.515400410677618
Never_Clarified	False	4	Male	Hispanic	9.141683778234086
Never_Clarified	False	38	Male	Non_Hispanic_White	1.4784394250513346
Never_Clarified	False	3	Female	Non_Hispanic_White	13.74674880219028
Any_Clarified	False	19	Female	Non_Hispanic_Black	4.238193018480493
Never_Clarified	False	1	Male	Non_Hispanic_White	6.47501711156742
Never_Clarified	False	40	Female	Non_Hispanic_White	8.92539356605065
Never_Clarified	True	3	Male	Non_Hispanic_White	0.0657084188911704
Any_Clarified	False	31	Male	Non_Hispanic_Black	1.4674880219028064
Any_Clarified	False	8	Female	Non_Hispanic_White	2.516084873374401
Never_Clarified	False	6	Male	Hispanic	1.5578370978781657
Never_Clarified	False	2	Male	Non_Hispanic_White	5.51129363449692
Never_Clarified	False	7	Male	Non_Hispanic_White	5.363449691991787
Never_Clarified	True	8	Male	Non_Hispanic_White	1.2594113620807663
Never_Clarified	False	2	Female	Non_Hispanic_White	10.433949349760438
Never_Clarified	True	8	Male	Non_Hispanic_White	1.1553730321697468
Never_Clarified	False	11	Male	Non_Hispanic_Black	16.815879534565365
Never_Clarified	True	34	Male	Non_Hispanic_White	4.3641341546885695
Never_Clarified	False	4	Male	Non_Hispanic_White	1.6646132785763177
Never_Clarified	False	8	Female	Non_Hispanic_White	9.423682409308691
Never_Clarified	False	10	Female	Non_Hispanic_White	12.725530458590006
Never_Clarified	False	32	Male	Non_Hispanic_White	14.42299794661191
Never_Clarified	False	12	Male	Non_Hispanic_White	1.2375085557837098
Never_Clarified	False	20	Female	Non_Hispanic_Black	15.293634496919918
Never_Clarified	False	41	Female	Non_Hispanic_White	0.6324435318275154
Never_Clarified	False	25	Male	Non_Hispanic_White	4.654346338124572
Never_Clarified	False	11	Female	Non_Hispanic_White	6.954140999315538
Never_Clarified	False	2	Male	Non_Hispanic_Black	9.070499657768652
Never_Clarified	False	9	Male	Non_Hispanic_White	12.005475701574264
Never_Clarified	True	6	Male	Non_Hispanic_Black	14.600958247775496
Never_Clarified	False	60	Male	Other	3.337440109514032
Never_Clarified	False	11	Female	Hispanic	13.319644079397673
Never_Clarified	False	6	Female	Non_Hispanic_White	1.462012320328542
Never_Clarified	False	3	Male	Non_Hispanic_White	1.3607118412046544
Never_Clarified	False	12	Female	Hispanic	2.535249828884326
Any_Clarified	True	151	Female	Non_Hispanic_White	10.625598904859686
Any_Clarified	False	3	Female	Non_Hispanic_White	6.242299794661191
Never_Clarified	False	25	Female	Non_Hispanic_White	6.940451745379876
Never_Clarified	False	25	Female	Non_Hispanic_White	1.4784394250513346
Never_Clarified	False	26	Male	Non_Hispanic_White	8.227241615331964
Any_Clarified	False	47	Male	Hispanic	0.6680355920602327
Never_Clarified	False	7	Male	Non_Hispanic_White	3.3347022587268995
Never_Clarified	False	10	Female	Hispanic	13.475701574264203
Never_Clarified	True	10	Male	Non_Hispanic_White	0.0136892539356605
Never_Clarified	False	11	Male	Non_Hispanic_White	3.665982203969884
Never_Clarified	False	24	Female	Hispanic	4.91170431211499
Never_Clarified	False	10	Female	Non_Hispanic_Black	7.101984941820671
Never_Clarified	False	9	Male	Non_Hispanic_White	13.475701574264203
Any_Clarified	True	48	Female	Non_Hispanic_White	11.969883641341546
Never_Clarified	False	16	Male	Non_Hispanic_White	16.016427104722794
Never_Clarified	False	1	Female	Non_Hispanic_White	16.238193018480494
Never_Clarified	False	9	Male	Non_Hispanic_White	3.394934976043805
Never_Clarified	False	10	Male	Non_Hispanic_White	4.462696783025325
Never_Clarified	False	8	Female	Other	7.184120465434634
Never_Clarified	False	17	Female	Non_Hispanic_White	0.9308692676249144
Any_Clarified	False	10	Female	Non_Hispanic_White	5.158110882956879
Never_Clarified	False	7	Female	Non_Hispanic_White	3.342915811088296
Never_Clarified	False	5	Male	Non_Hispanic_Black	2.1218343600273784
Never_Clarified	False	12	Male	Non_Hispanic_White	7.559206023271732
Never_Clarified	False	1	Male	Other	1.4921286789869952
Never_Clarified	False	24	Male	Non_Hispanic_White	1.8042436687200547
Never_Clarified	False	8	Female	Non_Hispanic_White	10.666666666666666
Never_Clarified	False	0	Male	Non_Hispanic_White	17.27857631759069
Any_Clarified	False	19	Female	Non_Hispanic_White	16.982888432580424
Never_Clarified	False	3	Male	Non_Hispanic_White	3.134839151266256
Never_Clarified	True	3	Male	Non_Hispanic_White	4.175222450376454
Never_Clarified	False	12	Male	Non_Hispanic_White	16.799452429842574
Never_Clarified	False	0	Female	Non_Hispanic_White	6.702258726899384
Never_Clarified	False	30	Female	Hispanic	8.54757015742642
Never_Clarified	False	14	Female	Other	14.020533880903493
Never_Clarified	False	9	Male	Non_Hispanic_White	2.64476386036961
Any_Clarified	False	35	Female	Non_Hispanic_White	12.525667351129364
Never_Clarified	False	3	Female	Non_Hispanic_White	1.88911704312115
Never_Clarified	False	48	Male	Non_Hispanic_White	6.080766598220397
Never_Clarified	False	47	Female	Non_Hispanic_White	7.255304585900069
Never_Clarified	False	12	Male	Non_Hispanic_White	6.47501711156742
Never_Clarified	False	61	Male	Non_Hispanic_White	0.9664613278576316
Never_Clarified	True	12	Male	Non_Hispanic_White	0.8815879534565366
Any_Clarified	True	7	Female	Other	10.064339493497604
Never_Clarified	False	29	Male	Non_Hispanic_White	1.5770020533880904
Never_Clarified	True	50	Male	Non_Hispanic_White	1.6673511293634498
Never_Clarified	False	0	Male	Hispanic	14.548939082819986
Never_Clarified	False	0	Male	Non_Hispanic_Black	5.021218343600274
Never_Clarified	False	2	Female	Non_Hispanic_White	10.967830253251195
Never_Clarified	False	5	Female	Hispanic	4.596851471594798
Never_Clarified	False	0	Male	Non_Hispanic_White	10.11088295687885
Never_Clarified	False	0	Female	Non_Hispanic_White	7.6358658453114305
Never_Clarified	False	1	Male	Non_Hispanic_White	9.672826830937714
Never_Clarified	False	13	Male	Non_Hispanic_Black	3.137577002053388
Any_Clarified	False	31	Male	Non_Hispanic_White	5.158110882956879
Never_Clarified	False	14	Male	Non_Hispanic_White	0.6872005475701575
Never_Clarified	False	90	Male	Non_Hispanic_Black	11.066392881587952
Never_Clarified	False	23	Female	Non_Hispanic_White	0.8076659822039699
Any_Clarified	False	3	Female	Hispanic	0.5831622176591376
Never_Clarified	False	11	Female	Non_Hispanic_White	7.953456536618754
Any_Clarified	False	20	Female	Non_Hispanic_White	0.810403832991102
Never_Clarified	False	0	Female	Non_Hispanic_White	10.466803559206022
Never_Clarified	False	10	Female	Non_Hispanic_White	1.215605749486653
Never_Clarified	False	18	Female	Non_Hispanic_Black	4.372347707049966
Never_Clarified	False	0	Female	Non_Hispanic_White	17.08145106091718
Never_Clarified	False	2	Female	Non_Hispanic_White	8.654346338124572
Never_Clarified	False	2	Male	Non_Hispanic_White	16.06570841889117
Never_Clarified	False	9	Male	Non_Hispanic_White	13.262149212867898
Any_Clarified	True	19	Male	Non_Hispanic_White	16.95277207392197
Never_Clarified	False	21	Female	Non_Hispanic_White	0.3175906913073237
Never_Clarified	False	42	Male	Non_Hispanic_Black	5.212867898699521
Never_Clarified	False	6	Female	Non_Hispanic_White	3.2224503764544834
Never_Clarified	False	43	Female	Non_Hispanic_White	8.265571526351813
Never_Clarified	True	0	Male	Non_Hispanic_White	15.980835044490076
Never_Clarified	False	46	Male	Hispanic	1.0595482546201231
Never_Clarified	False	18	Female	Other	14.99520876112252
Never_Clarified	False	8	Male	Non_Hispanic_White	7.085557837097878
Never_Clarified	False	26	Female	Hispanic	4.996577686516085
Never_Clarified	False	3	Female	Non_Hispanic_Black	7.0718685831622174
Never_Clarified	True	1	Male	Non_Hispanic_White	1.2457221081451062
Never_Clarified	False	6	Male	Hispanic	15.561943874058864
Never_Clarified	False	46	Male	Non_Hispanic_Black	1.3032169746748803
Never_Clarified	False	4	Female	Non_Hispanic_White	1.0157426420260096
Never_Clarified	False	68	Male	Non_Hispanic_White	4.717316906228611
Never_Clarified	False	5	Male	Non_Hispanic_Black	1.1827515400410678
Never_Clarified	False	6	Male	Non_Hispanic_White	2.737850787132101
Never_Clarified	False	19	Male	Non_Hispanic_White	3.186858316221766
Never_Clarified	False	1	Male	Non_Hispanic_White	1.212867898699521
Never_Clarified	False	7	Male	Non_Hispanic_White	4.071184120465435
Never_Clarified	False	18	Female	Non_Hispanic_White	2.135523613963039
Never_Clarified	False	5	Male	Non_Hispanic_White	11.299110198494182
Never_Clarified	False	7	Male	Non_Hispanic_White	8.733744010951403
Never_Clarified	False	1	Female	Hispanic	2.8856947296372346
Never_Clarified	False	18	Female	Non_Hispanic_White	5.5715263518138265
Never_Clarified	False	5	Female	Other	8.498288843258042
Never_Clarified	False	28	Male	Non_Hispanic_White	0.9253935660506504
Never_Clarified	False	13	Male	Hispanic	1.809719370294319
Never_Clarified	False	9	Female	Non_Hispanic_White	1.0869267624914445
Never_Clarified	False	7	Male	Non_Hispanic_White	1.4510609171800135
Never_Clarified	False	31	Male	Non_Hispanic_White	1.1690622861054072
Never_Clarified	False	22	Female	Non_Hispanic_White	3.266255989048597
Never_Clarified	False	2	Male	Non_Hispanic_White	10.028747433264886
Never_Clarified	False	21	Male	Non_Hispanic_White	0.840520191649555
Never_Clarified	False	0	Female	Hispanic	8.123203285420944
Never_Clarified	False	10	Female	Non_Hispanic_White	16.966461327857633
Any_Clarified	False	1	Female	Non_Hispanic_White	3.767282683093772
Never_Clarified	False	3	Female	Other	2.518822724161533
Never_Clarified	False	3	Female	Non_Hispanic_White	16.175222450376456
Never_Clarified	False	24	Male	Non_Hispanic_White	2.483230663928816
Never_Clarified	False	12	Female	Non_Hispanic_White	0.6351813826146475
Never_Clarified	False	8	Male	Non_Hispanic_Black	4.210814510609172
Never_Clarified	False	20	Female	Non_Hispanic_White	1.6700889801505818
Never_Clarified	False	3	Female	Non_Hispanic_Black	9.741273100616016
Never_Clarified	False	28	Male	Non_Hispanic_White	1.88911704312115
Never_Clarified	False	5	Male	Non_Hispanic_White	16.484599589322382
Never_Clarified	False	5	Male	Non_Hispanic_Black	5.563312799452429
Never_Clarified	False	7	Male	Non_Hispanic_White	1.623545516769336
Never_Clarified	False	18	Female	Non_Hispanic_Black	1.218343600273785
Never_Clarified	False	19	Female	Hispanic	2.0561259411362083
Never_Clarified	False	8	Female	Non_Hispanic_White	12.210814510609172
Never_Clarified	False	2	Male	Non_Hispanic_White	5.048596851471594
Any_Clarified	False	19	Female	Hispanic	1.1225188227241616
Never_Clarified	False	15	Female	Non_Hispanic_White	3.5071868583162216
Never_Clarified	False	6	Female	Hispanic	8.454483230663929
Never_Clarified	False	3	Female	Non_Hispanic_White	14.108145106091715
Never_Clarified	False	0	Female	Non_Hispanic_White	3.553730321697468
Never_Clarified	False	24	Male	Non_Hispanic_White	2.4722792607802875
Never_Clarified	False	6	Female	Non_Hispanic_White	13.35523613963039
Any_Clarified	False	70	Male	Non_Hispanic_White	3.854893908281999
Never_Clarified	False	14	Female	Non_Hispanic_White	2.26694045174538
Never_Clarified	False	7	Male	Non_Hispanic_White	10.97056810403833
Never_Clarified	False	17	Female	Non_Hispanic_White	10.885694729637237
Never_Clarified	False	4	Female	Non_Hispanic_White	9.286789869952088
Never_Clarified	False	11	Male	Non_Hispanic_Black	13.130732375085556
Never_Clarified	False	7	Female	Non_Hispanic_White	7.969883641341547
Never_Clarified	False	17	Female	Non_Hispanic_White	2.2286105407255303
Never_Clarified	False	8	Female	Non_Hispanic_White	10.548939082819986
Never_Clarified	False	23	Male	Other	4.539356605065024
Never_Clarified	False	21	Male	Non_Hispanic_White	1.1389459274469542
Never_Clarified	False	11	Male	Non_Hispanic_White	9.535934291581109
Never_Clarified	False	3	Male	Non_Hispanic_White	2.803559206023272
Never_Clarified	False	2	Female	Hispanic	5.828884325804244
Any_Clarified	True	9	Female	Non_Hispanic_White	11.63586584531143
Any_Clarified	False	2	Female	Non_Hispanic_White	5.078713210130048
Never_Clarified	False	4	Female	Non_Hispanic_White	1.2895277207392195
Never_Clarified	False	5	Male	Non_Hispanic_White	0.648870636550308
Never_Clarified	False	13	Male	Non_Hispanic_White	1.0212183436002735
Never_Clarified	False	0	Female	Non_Hispanic_White	1.9685147159479808
Never_Clarified	False	24	Female	Non_Hispanic_White	16.136892539356605
Never_Clarified	False	6	Male	Non_Hispanic_White	2.915811088295688
Never_Clarified	False	3	Female	Non_Hispanic_White	11.734428473648189
Any_Clarified	False	25	Male	Non_Hispanic_White	8.457221081451062
Never_Clarified	False	20	Female	Other	10.715947980835043
Never_Clarified	False	8	Female	Non_Hispanic_White	3.4743326488706368
Never_Clarified	False	61	Female	Non_Hispanic_White	12.621492128678987
Never_Clarified	False	31	Male	Non_Hispanic_White	8.821355236139631
Never_Clarified	False	3	Female	Non_Hispanic_White	0.7611225188227242
Never_Clarified	False	33	Female	Non_Hispanic_White	11.156741957563312
Never_Clarified	False	22	Male	Non_Hispanic_Black	0.9253935660506504
Never_Clarified	False	4	Male	Non_Hispanic_White	1.782340862422998
Never_Clarified	False	1	Male	Non_Hispanic_White	3.0937713894592744
Never_Clarified	False	14	Female	Non_Hispanic_White	6.784394250513347
Never_Clarified	False	6	Male	Other	0.7173169062286106
Never_Clarified	False	1	Male	Non_Hispanic_White	2.863791923340178
Never_Clarified	False	1	Female	Non_Hispanic_White	10.050650239561945
Never_Clarified	False	11	Female	Non_Hispanic_White	15.471594798083505
Never_Clarified	False	3	Male	Non_Hispanic_White	6.053388090349076
Never_Clarified	False	3	Male	Non_Hispanic_White	2.921286789869952
Never_Clarified	False	10	Female	Non_Hispanic_White	0.9637234770704995
Never_Clarified	False	17	Male	Non_Hispanic_White	1.336071184120465
Never_Clarified	False	7	Female	Non_Hispanic_Black	12.27378507871321
Any_Clarified	False	22	Male	Non_Hispanic_White	9.831622176591376
Never_Clarified	False	42	Female	Non_Hispanic_Black	12.66255989048597
Never_Clarified	False	14	Male	Non_Hispanic_White	12.347707049965775
Never_Clarified	False	5	Female	Hispanic	0.8213552361396304
Never_Clarified	False	0	Male	Non_Hispanic_White	1.4729637234770705
Never_Clarified	False	8	Female	Non_Hispanic_White	15.279945242984258
Never_Clarified	False	5	Male	Non_Hispanic_White	4.566735112936345
Never_Clarified	False	17	Female	Non_Hispanic_White	9.516769336071183
Never_Clarified	False	11	Female	Non_Hispanic_White	15.030800821355236
Never_Clarified	False	1	Male	Non_Hispanic_White	4.424366872005476
Never_Clarified	False	30	Female	Non_Hispanic_White	2.138261464750171
Any_Clarified	False	41	Female	Non_Hispanic_White	14.620123203285422
Never_Clarified	False	20	Female	Non_Hispanic_White	9.13620807665982
Never_Clarified	True	2	Male	Non_Hispanic_White	9.689253935660506
Never_Clarified	False	3	Female	Hispanic	1.5304585900068446
Never_Clarified	False	3	Female	Non_Hispanic_White	17.180013689253936
Never_Clarified	False	12	Female	Non_Hispanic_White	2.858316221765914
Never_Clarified	False	35	Female	Non_Hispanic_White	5.3579739904175225
Never_Clarified	False	0	Female	Non_Hispanic_White	8.492813141683778
Never_Clarified	False	17	Male	Non_Hispanic_White	1.3333333333333333
Never_Clarified	False	21	Male	Non_Hispanic_Black	8.02464065708419
Never_Clarified	False	5	Male	Non_Hispanic_White	2.3956194387405887
Never_Clarified	False	1	Female	Non_Hispanic_Black	2.7159479808350446
Never_Clarified	False	23	Female	Non_Hispanic_White	1.0869267624914445
Never_Clarified	False	25	Male	Non_Hispanic_White	1.943874058863792
Never_Clarified	True	3	Male	Non_Hispanic_White	2.54072553045859
Never_Clarified	False	1	Male	Non_Hispanic_White	16.421629021218344
Never_Clarified	False	4	Male	Non_Hispanic_White	10.86379192334018
Never_Clarified	False	20	Female	Non_Hispanic_Black	13.782340862422998
Never_Clarified	True	14	Male	Non_Hispanic_White	1.2457221081451062
Never_Clarified	False	11	Female	Non_Hispanic_White	3.789185489390828
Never_Clarified	False	3	Male	Non_Hispanic_White	3.1101984941820677
Any_Clarified	False	62	Female	Non_Hispanic_White	1.0869267624914445
Never_Clarified	False	4	Male	Non_Hispanic_White	2.0944558521560577
Never_Clarified	False	42	Female	Non_Hispanic_White	14.340862422997947
Never_Clarified	False	4	Female	Non_Hispanic_White	16.1533196440794
Any_Clarified	False	165	Female	Hispanic	2.417522245037645
Never_Clarified	False	1	Female	Non_Hispanic_White	16.188911704312115
Never_Clarified	False	0	Male	Non_Hispanic_White	3.969883641341547
Never_Clarified	False	5	Female	Non_Hispanic_White	6.669404517453799
Never_Clarified	False	24	Male	Non_Hispanic_White	3.397672826830937
Never_Clarified	True	2	Male	Non_Hispanic_White	5.541409993155373
Never_Clarified	False	33	Male	Other	2.537987679671458
Never_Clarified	False	4	Male	Hispanic	1.839835728952772
Never_Clarified	False	11	Male	Non_Hispanic_White	2.349075975359343
Never_Clarified	False	5	Female	Hispanic	1.215605749486653
Never_Clarified	True	125	Male	Other	1.7522245037645447
Never_Clarified	False	1	Male	Hispanic	7.208761122518823
Any_Clarified	False	3	Female	Non_Hispanic_White	1.3963039014373717
Never_Clarified	False	0	Female	Non_Hispanic_White	14.984257357973991
Never_Clarified	False	11	Male	Non_Hispanic_Black	0.9253935660506504
Never_Clarified	False	60	Female	Non_Hispanic_White	1.4537987679671458
Never_Clarified	False	15	Female	Non_Hispanic_White	1.6016427104722792
Never_Clarified	False	3	Female	Non_Hispanic_White	17.048596851471594
Never_Clarified	False	16	Male	Non_Hispanic_Black	5.305954825462012
Never_Clarified	False	44	Male	Non_Hispanic_Black	1.7385352498288844
Never_Clarified	False	5	Male	Other	0.4845995893223819
Never_Clarified	False	7	Female	Non_Hispanic_White	14.097193702943189
Never_Clarified	False	49	Male	Hispanic	0.4709103353867214
Never_Clarified	False	23	Female	Non_Hispanic_White	14.707734428473648
Never_Clarified	False	5	Female	Non_Hispanic_Black	2.7186858316221767
Never_Clarified	False	27	Male	Non_Hispanic_White	3.575633127994524
Never_Clarified	False	2	Female	Non_Hispanic_White	7.967145790554415
Never_Clarified	False	3	Female	Non_Hispanic_White	11.783709787816564
Never_Clarified	False	7	Male	Non_Hispanic_White	2.5051334702258727
Never_Clarified	False	12	Female	Non_Hispanic_White	12.774811772758383
Never_Clarified	False	10	Male	Hispanic	1.163586584531143
Any_Clarified	True	41	Male	Non_Hispanic_Black	0.8213552361396304
Any_Clarified	False	2	Male	Non_Hispanic_White	11.225188227241617
Never_Clarified	False	3	Female	Non_Hispanic_White	1.919233401779603
Never_Clarified	False	10	Female	Non_Hispanic_White	9.415468856947296
Never_Clarified	False	1	Male	Non_Hispanic_White	5.845311430527036
Never_Clarified	False	56	Female	Non_Hispanic_White	11.71526351813826
Never_Clarified	False	7	Male	Non_Hispanic_White	5.138945927446954
Never_Clarified	False	17	Female	Non_Hispanic_Black	4.240930869267625
Never_Clarified	False	19	Male	Non_Hispanic_White	3.802874743326489
Never_Clarified	False	9	Female	Non_Hispanic_White	9.683778234086242
Any_Clarified	False	36	Female	Non_Hispanic_White	9.77138945927447
Never_Clarified	False	14	Male	Hispanic	3.991786447638604
Never_Clarified	False	11	Female	Non_Hispanic_White	0.8624229979466119
Never_Clarified	True	9	Male	Non_Hispanic_Black	2.2012320328542097
Never_Clarified	False	11	Male	Non_Hispanic_Black	3.600273785078713
Never_Clarified	False	16	Male	Non_Hispanic_Black	1.0677618069815196
Never_Clarified	False	12	Male	Non_Hispanic_White	12.678986995208762
Never_Clarified	False	17	Male	Non_Hispanic_White	4.240930869267625
Never_Clarified	False	2	Female	Non_Hispanic_White	1.8069815195071868
Never_Clarified	False	2	Male	Non_Hispanic_White	9.998631074606434
Never_Clarified	False	8	Male	Non_Hispanic_White	2.157426420260096
Any_Clarified	True	2	Female	Non_Hispanic_White	14.726899383983572
Never_Clarified	False	9	Female	Non_Hispanic_White	1.894592744695414
Never_Clarified	False	2	Female	Non_Hispanic_White	10.2943189596167
Never_Clarified	False	15	Male	Non_Hispanic_White	14.628336755646815
Never_Clarified	False	1	Male	Non_Hispanic_White	3.3018480492813143
Never_Clarified	False	2	Male	Non_Hispanic_White	10.524298425735797
Any_Clarified	False	27	Female	Non_Hispanic_White	1.0732375085557837
Never_Clarified	False	1	Female	Non_Hispanic_White	2.740588637919233
Any_Clarified	False	47	Male	Hispanic	0.892539356605065
Never_Clarified	False	18	Male	Other	0.5995893223819302
Never_Clarified	False	7	Male	Non_Hispanic_White	14.0041067761807
Never_Clarified	False	19	Female	Hispanic	0.8432580424366872
Never_Clarified	False	34	Female	Hispanic	14.765229295003422
Never_Clarified	False	22	Male	Non_Hispanic_White	12.05475701574264
Never_Clarified	False	25	Male	Hispanic	0.4982888432580424
Never_Clarified	True	20	Male	Other	4.813141683778234
Never_Clarified	False	34	Female	Non_Hispanic_White	3.1074606433949348
Never_Clarified	False	0	Male	Other	1.7111567419575633
Never_Clarified	False	1	Male	Non_Hispanic_Black	0.5585215605749486
Any_Clarified	False	10	Male	Non_Hispanic_White	4.331279945242985
Never_Clarified	False	27	Male	Non_Hispanic_White	6.844626967830253
Never_Clarified	False	3	Male	Non_Hispanic_White	14.704996577686517
Never_Clarified	False	1	Female	Hispanic	13.429158110882955
Never_Clarified	False	8	Male	Non_Hispanic_White	6.444900752908967
Never_Clarified	False	14	Male	Non_Hispanic_White	10.954140999315538
Any_Clarified	False	8	Male	Hispanic	10.127310061601642
Never_Clarified	False	51	Male	Non_Hispanic_White	5.155373032169747
Never_Clarified	False	0	Male	Non_Hispanic_White	3.071868583162217
Never_Clarified	False	0	Male	Non_Hispanic_White	2.7816563997262147
Never_Clarified	False	5	Male	Non_Hispanic_White	1.5003422313483916
Never_Clarified	False	21	Male	Non_Hispanic_White	6.579055441478439
Never_Clarified	True	1	Female	Non_Hispanic_Black	1.054072553045859
Never_Clarified	False	9	Male	Hispanic	5.9575633127994525
Never_Clarified	False	43	Female	Hispanic	0.971937029431896
Never_Clarified	False	4	Male	Hispanic	1.73305954825462
Never_Clarified	False	6	Female	Non_Hispanic_White	14.89390828199863
Never_Clarified	False	4	Male	Non_Hispanic_White	2.086242299794661
Never_Clarified	False	9	Male	Non_Hispanic_White	1.4537987679671458
Never_Clarified	False	6	Female	Non_Hispanic_White	11.134839151266256
Never_Clarified	False	3	Female	Non_Hispanic_White	7.633127994524298
Never_Clarified	False	1	Male	Hispanic	1.0978781656399723
Never_Clarified	False	1	Male	Non_Hispanic_White	4.815879534565366
Never_Clarified	False	1	Male	Non_Hispanic_Black	16.386036960985628
Never_Clarified	False	25	Female	Non_Hispanic_White	5.415468856947296
Never_Clarified	False	12	Male	Non_Hispanic_White	1.4893908281998631
Never_Clarified	False	0	Female	Non_Hispanic_White	1.9603011635865848
Never_Clarified	False	4	Male	Hispanic	17.05681040383299
Never_Clarified	False	14	Male	Non_Hispanic_White	0.4845995893223819
Never_Clarified	False	30	Female	Other	3.134839151266256
Any_Clarified	False	29	Female	Non_Hispanic_White	16.317590691307323
Never_Clarified	False	8	Male	Non_Hispanic_White	2.4996577686516086
Never_Clarified	False	0	Male	Non_Hispanic_White	8.969199178644764
Never_Clarified	False	34	Male	Hispanic	4.290212183436003
Never_Clarified	False	6	Male	Non_Hispanic_White	16.27104722792608
Never_Clarified	True	19	Male	Non_Hispanic_White	13.927446954141
Never_Clarified	False	4	Male	Non_Hispanic_White	15.29637234770705
Never_Clarified	False	13	Male	Non_Hispanic_White	7.436002737850787
Never_Clarified	False	11	Female	Non_Hispanic_White	1.842573579739904
Never_Clarified	False	4	Female	Non_Hispanic_Black	4.334017796030117
Never_Clarified	False	49	Female	Non_Hispanic_White	6.1711156741957565
Never_Clarified	False	9	Female	Non_Hispanic_White	0.6789869952087612
Never_Clarified	False	2	Male	Non_Hispanic_White	16.470910335386723
Never_Clarified	False	0	Female	Non_Hispanic_White	10.839151266255987
Never_Clarified	False	13	Male	Non_Hispanic_White	15.53182751540041
Never_Clarified	False	29	Female	Hispanic	7.3730321697467485
Never_Clarified	False	35	Male	Non_Hispanic_White	7.422313483915127
Never_Clarified	False	21	Male	Hispanic	1.4483230663928817
Never_Clarified	False	48	Male	Non_Hispanic_White	1.4154688569472964
Never_Clarified	False	40	Male	Non_Hispanic_White	10.310746064339494
Never_Clarified	False	12	Male	Hispanic	6.028747433264887
Never_Clarified	False	1	Female	Non_Hispanic_Black	16.435318275154003
Never_Clarified	True	6	Male	Non_Hispanic_White	3.170431211498973
Never_Clarified	False	11	Female	Hispanic	2.584531143052704
Never_Clarified	False	74	Male	Non_Hispanic_White	1.1416837782340865
Never_Clarified	False	3	Male	Non_Hispanic_White	12.123203285420944
Never_Clarified	False	7	Male	Hispanic	1.2019164955509924
Never_Clarified	False	2	Female	Non_Hispanic_White	14.948665297741274
Any_Clarified	False	36	Female	Non_Hispanic_White	14.32991101984942
Never_Clarified	False	9	Male	Non_Hispanic_White	1.3470225872689938
Any_Clarified	False	149	Male	Non_Hispanic_White	5.987679671457905
Never_Clarified	False	6	Female	Hispanic	8.558521560574949
Never_Clarified	False	6	Female	Non_Hispanic_White	2.7433264887063653
Never_Clarified	False	16	Male	Non_Hispanic_White	1.0951403148528405
Never_Clarified	False	2	Male	Non_Hispanic_White	14.978781656399724
Never_Clarified	False	1	Female	Non_Hispanic_White	1.242984257357974
Never_Clarified	False	0	Female	Non_Hispanic_White	17.021218343600275
Any_Clarified	False	8	Male	Non_Hispanic_White	14.839151266255987
Never_Clarified	False	0	Male	Non_Hispanic_White	2.6611909650924024
Never_Clarified	False	3	Male	Non_Hispanic_White	8.61054072553046
Never_Clarified	False	1	Male	Non_Hispanic_White	5.579739904175223
Never_Clarified	False	4	Female	Non_Hispanic_White	4.681724845995893
Never_Clarified	False	27	Male	Hispanic	0.4271047227926078
Never_Clarified	False	1	Male	Non_Hispanic_White	14.767967145790555
Never_Clarified	False	2	Male	Non_Hispanic_White	15.83025325119781
Never_Clarified	False	1	Female	Non_Hispanic_White	3.62217659137577
Any_Clarified	False	27	Male	Non_Hispanic_White	8.605065023956195
Never_Clarified	False	6	Male	Non_Hispanic_Black	4.167008898015058
Never_Clarified	False	4	Female	Other	0.5092402464065708
Never_Clarified	False	8	Male	Other	17.815195071868583
Any_Clarified	True	80	Female	Non_Hispanic_White	0.7501711156741958
Never_Clarified	False	0	Male	Hispanic	2.836413415468857
Never_Clarified	False	33	Male	Non_Hispanic_White	9.152635181382614
Never_Clarified	False	6	Male	Non_Hispanic_White	0.5557837097878165
Never_Clarified	True	5	Female	Non_Hispanic_White	7.288158795345653
Never_Clarified	False	8	Male	Hispanic	2.127310061601643
Never_Clarified	False	16	Male	Hispanic	0.7967145790554415
Never_Clarified	False	53	Male	Non_Hispanic_White	10.806297056810404
Never_Clarified	False	92	Male	Non_Hispanic_Black	0.7967145790554415
Any_Clarified	False	19	Female	Non_Hispanic_White	1.3470225872689938
Never_Clarified	False	6	Male	Non_Hispanic_White	5.689253935660506
Never_Clarified	False	2	Female	Hispanic	6.765229295003422
Never_Clarified	False	17	Female	Non_Hispanic_White	0.969199178644764
Never_Clarified	True	8	Female	Non_Hispanic_White	0.7173169062286106
Never_Clarified	False	60	Female	Non_Hispanic_White	13.47296372347707
Never_Clarified	False	13	Male	Hispanic	5.111567419575633
Any_Clarified	False	15	Male	Non_Hispanic_White	4.810403832991102
Never_Clarified	False	31	Male	Non_Hispanic_Black	2.702258726899384
Never_Clarified	False	43	Male	Hispanic	1.3333333333333333
Never_Clarified	False	0	Male	Non_Hispanic_Black	0.9363449691991786
Never_Clarified	False	0	Female	Non_Hispanic_White	6.828199863107461
Never_Clarified	False	8	Male	Non_Hispanic_White	5.6098562628336754
Never_Clarified	False	22	Male	Non_Hispanic_White	3.0882956878850103
Never_Clarified	False	5	Male	Non_Hispanic_White	4.462696783025325
Never_Clarified	False	2	Male	Non_Hispanic_White	1.0239561943874058
Never_Clarified	False	1	Female	Non_Hispanic_White	1.5742642026009583
Any_Clarified	False	5	Male	Non_Hispanic_White	1.4209445585215603
Never_Clarified	False	13	Male	Hispanic	0.7611225188227242
Never_Clarified	False	1	Female	Other	2.028747433264887
Never_Clarified	False	9	Male	Non_Hispanic_White	9.754962354551678
Never_Clarified	False	34	Female	Non_Hispanic_White	0.9856262833675564
Never_Clarified	False	1	Male	Non_Hispanic_White	1.379876796714579
Never_Clarified	False	4	Female	Non_Hispanic_Black	16.12046543463381
Never_Clarified	False	5	Female	Non_Hispanic_Black	1.0924024640657084
Never_Clarified	False	1	Male	Non_Hispanic_White	10.587268993839835
Never_Clarified	False	1	Male	Non_Hispanic_White	12.010951403148528
Never_Clarified	False	4	Male	Non_Hispanic_White	1.379876796714579
Never_Clarified	False	27	Female	Hispanic	0.9308692676249144
Never_Clarified	False	2	Female	Non_Hispanic_White	2.023271731690623
Never_Clarified	False	3	Male	Non_Hispanic_White	16.83230663928816
Never_Clarified	False	34	Female	Non_Hispanic_White	10.050650239561945
Never_Clarified	False	10	Male	Other	3.0390143737166326
Any_Clarified	False	7	Female	Non_Hispanic_White	9.00205338809035
Never_Clarified	False	2	Male	Non_Hispanic_Black	9.462012320328542
Never_Clarified	False	1	Female	Non_Hispanic_White	1.7166324435318274
Never_Clarified	False	172	Male	Non_Hispanic_White	3.9370294318959616
Never_Clarified	False	13	Male	Non_Hispanic_White	13.69472963723477
Never_Clarified	False	28	Male	Non_Hispanic_White	13.787816563997264
Any_Clarified	True	0	Female	Non_Hispanic_White	0.4928131416837782
Never_Clarified	False	27	Female	Non_Hispanic_White	2.036960985626284
Any_Clarified	True	8	Male	Non_Hispanic_White	12.881587953456537
Never_Clarified	False	5	Male	Non_Hispanic_Black	2.699520876112252
Never_Clarified	False	0	Male	Non_Hispanic_White	13.754962354551678
Never_Clarified	False	79	Male	Non_Hispanic_White	8.4435318275154
Never_Clarified	False	2	Female	Non_Hispanic_White	2.028747433264887
Never_Clarified	False	10	Male	Non_Hispanic_White	5.092402464065708
Never_Clarified	False	9	Female	Non_Hispanic_White	1.8234086242299796
Never_Clarified	False	2	Female	Non_Hispanic_White	3.403148528405202
Never_Clarified	False	20	Female	Non_Hispanic_White	2.9815195071868583
Never_Clarified	False	6	Female	Hispanic	16.919917864476385
Never_Clarified	False	19	Male	Non_Hispanic_Black	2.568104038329911
Never_Clarified	False	15	Female	Non_Hispanic_White	6.5188227241615335
Never_Clarified	False	32	Male	Non_Hispanic_White	14.39835728952772
Never_Clarified	False	0	Male	Non_Hispanic_Black	8.125941136208077
Never_Clarified	True	1	Female	Non_Hispanic_White	4.147843942505133
Never_Clarified	False	4	Male	Non_Hispanic_White	12.80492813141684
Any_Clarified	False	78	Female	Hispanic	3.351129363449692
Never_Clarified	False	5	Female	Non_Hispanic_White	13.516769336071183
Never_Clarified	False	1	Male	Non_Hispanic_Black	11.80561259411362
Never_Clarified	False	46	Male	Non_Hispanic_Black	2.3928815879534566
Never_Clarified	False	3	Male	Other	4.687200547570157
Never_Clarified	False	3	Male	Non_Hispanic_White	2.8254620123203287
Never_Clarified	False	9	Male	Other	7.219712525667351
Never_Clarified	True	3	Male	Non_Hispanic_White	13.639972621492127
Never_Clarified	False	1	Male	Non_Hispanic_White	6.784394250513347
Never_Clarified	False	26	Female	Hispanic	3.76454483230664
Never_Clarified	False	33	Male	Non_Hispanic_White	0.8870636550308009
Never_Clarified	False	9	Male	Non_Hispanic_White	0.648870636550308
Never_Clarified	False	3	Male	Non_Hispanic_White	3.728952772073922
Any_Clarified	False	2	Female	Hispanic	17.935660506502394
Any_Clarified	False	29	Female	Non_Hispanic_Black	7.2498288843258045
Never_Clarified	False	16	Female	Non_Hispanic_White	0.8542094455852156
Never_Clarified	False	24	Male	Non_Hispanic_White	0.5311430527036276
Never_Clarified	False	0	Female	Non_Hispanic_White	8.61327857631759
Never_Clarified	False	11	Male	Non_Hispanic_White	1.273100616016427
Any_Clarified	False	28	Male	Non_Hispanic_White	15.471594798083505
Never_Clarified	False	8	Male	Non_Hispanic_White	1.026694045174538
Never_Clarified	False	0	Female	Non_Hispanic_White	7.589322381930184
Never_Clarified	True	30	Male	Hispanic	0.974674880219028
Never_Clarified	False	87	Female	Other	7.641341546885695
Never_Clarified	False	37	Female	Hispanic	3.600273785078713
Never_Clarified	False	1	Male	Non_Hispanic_White	2.0752908966461328
Never_Clarified	False	17	Female	Hispanic	1.4127310061601643
Never_Clarified	True	15	Male	Non_Hispanic_White	0.7091033538672142
Never_Clarified	False	4	Male	Non_Hispanic_White	13.117043121149898
Never_Clarified	False	29	Female	Non_Hispanic_White	11.772758384668036
Never_Clarified	False	48	Female	Non_Hispanic_White	14.08350444900753
Never_Clarified	False	7	Female	Non_Hispanic_White	17.45927446954141
Never_Clarified	False	2	Male	Non_Hispanic_White	0.8487337440109514
Never_Clarified	False	1	Male	Other	0.731006160164271
Never_Clarified	True	7	Male	Non_Hispanic_White	1.3470225872689938
Any_Clarified	False	46	Female	Non_Hispanic_Black	17.462012320328544
Never_Clarified	False	9	Male	Non_Hispanic_White	7.57015742642026
Never_Clarified	False	3	Male	Non_Hispanic_Black	17.388090349075977
Never_Clarified	False	13	Male	Non_Hispanic_White	1.6399726214921286
Never_Clarified	False	4	Female	Non_Hispanic_White	6.195756331279945
Never_Clarified	False	2	Female	Non_Hispanic_White	5.976728268309377
Never_Clarified	False	9	Male	Non_Hispanic_White	2.6119096509240247
Never_Clarified	False	12	Female	Non_Hispanic_White	2.050650239561944
Any_Clarified	False	56	Male	Non_Hispanic_White	2.477754962354552
Never_Clarified	False	2	Male	Non_Hispanic_White	0.783025325119781
Any_Clarified	True	2	Male	Non_Hispanic_White	2.8993839835728954
Never_Clarified	False	10	Female	Non_Hispanic_Black	15.123887748117728
Never_Clarified	False	1	Male	Non_Hispanic_White	2.406570841889117
Never_Clarified	False	2	Male	Non_Hispanic_White	1.946611909650924
Any_Clarified	False	28	Male	Hispanic	1.2101300479123889
Never_Clarified	False	51	Male	Non_Hispanic_White	1.056810403832991
Any_Clarified	False	17	Male	Non_Hispanic_White	9.051334702258726
Never_Clarified	False	2	Female	Non_Hispanic_White	15.14031485284052
Never_Clarified	False	18	Male	Non_Hispanic_Black	1.4236824093086926
Never_Clarified	False	4	Male	Non_Hispanic_White	1.1252566735112937
Never_Clarified	False	0	Female	Non_Hispanic_White	16.27652292950034
Never_Clarified	False	14	Female	Non_Hispanic_White	7.238877481177276
Never_Clarified	False	1	Male	Other	14.924024640657084
Never_Clarified	False	22	Female	Non_Hispanic_Black	1.5304585900068446
Never_Clarified	False	3	Male	Non_Hispanic_White	8.355920602327172
Never_Clarified	False	19	Female	Non_Hispanic_White	0.9774127310061602
Any_Clarified	False	37	Female	Non_Hispanic_White	5.754962354551677
Never_Clarified	False	12	Female	Non_Hispanic_White	5.672826830937714
Never_Clarified	False	41	Male	Non_Hispanic_Black	1.0102669404517457
Never_Clarified	False	3	Male	Non_Hispanic_White	12.057494866529774
Never_Clarified	False	9	Female	Non_Hispanic_White	8.16974674880219
Never_Clarified	False	28	Female	Non_Hispanic_White	3.0088980150581794
Never_Clarified	True	44	Female	Non_Hispanic_White	5.2676249144421625
Never_Clarified	False	5	Male	Non_Hispanic_White	3.167693360711841
Never_Clarified	False	15	Male	Non_Hispanic_White	0.7173169062286106
Never_Clarified	False	18	Male	Non_Hispanic_White	5.19917864476386
Any_Clarified	False	7	Female	Non_Hispanic_Black	17.89185489390828
Any_Clarified	False	4	Male	Non_Hispanic_White	14.099931553730322
Never_Clarified	False	0	Male	Non_Hispanic_White	4.473648186173854
Never_Clarified	False	17	Male	Non_Hispanic_White	9.883641341546886
Any_Clarified	False	12	Female	Non_Hispanic_White	12.16700889801506
Never_Clarified	False	25	Female	Non_Hispanic_Black	1.0978781656399723
Never_Clarified	False	1	Female	Non_Hispanic_Black	16.40246406570842
Any_Clarified	False	35	Female	Non_Hispanic_White	0.8514715947980835
Never_Clarified	False	13	Female	Non_Hispanic_White	2.735112936344969
Never_Clarified	False	1	Male	Non_Hispanic_White	14.663928815879537
Never_Clarified	True	1	Female	Non_Hispanic_White	10.833675564681725
Any_Clarified	False	112	Male	Non_Hispanic_White	4.249144421629021
Any_Clarified	False	4	Female	Non_Hispanic_White	10.461327857631758
Never_Clarified	False	6	Male	Non_Hispanic_White	3.2251882272416155
Never_Clarified	False	12	Male	Non_Hispanic_White	3.1184120465434635
Never_Clarified	False	1	Female	Non_Hispanic_White	4.80766598220397
Any_Clarified	False	2	Female	Non_Hispanic_White	1.486652977412731
Never_Clarified	False	21	Male	Non_Hispanic_White	4.120465434633813
Never_Clarified	False	10	Male	Non_Hispanic_White	7.0718685831622174
Never_Clarified	False	4	Male	Non_Hispanic_White	2.7761806981519506
Never_Clarified	False	1	Female	Non_Hispanic_White	3.493497604380561
Never_Clarified	False	12	Female	Non_Hispanic_White	8.747433264887064
Never_Clarified	False	30	Female	Non_Hispanic_White	1.497604380561259
Never_Clarified	False	1	Female	Non_Hispanic_White	15.94524298425736
Never_Clarified	False	15	Male	Other	4.676249144421629
Never_Clarified	False	16	Female	Hispanic	14.694045174537989
Never_Clarified	False	23	Male	Other	6.250513347022587
Never_Clarified	True	4	Female	Non_Hispanic_White	2.699520876112252
Any_Clarified	False	29	Female	Non_Hispanic_White	5.4811772758384665
Never_Clarified	False	24	Male	Non_Hispanic_White	9.221081451060916
Never_Clarified	False	1	Male	Hispanic	1.7604380561259412
Never_Clarified	True	14	Female	Non_Hispanic_White	2.7761806981519506
Never_Clarified	False	13	Female	Non_Hispanic_White	3.10198494182067
Never_Clarified	True	0	Male	Non_Hispanic_White	4.139630390143737
Never_Clarified	False	29	Male	Non_Hispanic_White	4.030116358658453
Never_Clarified	False	34	Male	Non_Hispanic_White	2.8227241615331966
Never_Clarified	False	17	Female	Non_Hispanic_White	17.727583846680357
Never_Clarified	False	8	Female	Non_Hispanic_White	6.308008213552362
Any_Clarified	True	3	Male	Non_Hispanic_White	2.48870636550308
Never_Clarified	False	14	Female	Non_Hispanic_Black	0.6817248459958932
Never_Clarified	False	3	Male	Other	3.058179329226557
Never_Clarified	False	6	Male	Non_Hispanic_White	8.681724845995893
Never_Clarified	False	8	Female	Non_Hispanic_White	17.114305270362767
Never_Clarified	False	20	Female	Hispanic	5.820670773442847
Never_Clarified	True	87	Male	Hispanic	3.1485284052019167
Never_Clarified	False	3	Female	Non_Hispanic_White	10.803559206023271
Never_Clarified	True	0	Male	Non_Hispanic_White	2.584531143052704
Never_Clarified	False	2	Female	Non_Hispanic_White	10.455852156057494
Never_Clarified	True	15	Female	Non_Hispanic_White	1.4154688569472964
Never_Clarified	False	43	Male	Non_Hispanic_White	1.618069815195072
Never_Clarified	False	29	Male	Non_Hispanic_White	6.6036960985626285
Never_Clarified	False	8	Male	Non_Hispanic_White	8.388774811772759
Never_Clarified	True	18	Male	Hispanic	1.325119780971937
Never_Clarified	False	9	Female	Non_Hispanic_White	0.7364818617385352
Never_Clarified	False	3	Male	Non_Hispanic_White	7.671457905544147
Never_Clarified	True	7	Male	Non_Hispanic_Black	0.974674880219028
Never_Clarified	False	21	Male	Hispanic	0.6379192334017796
Never_Clarified	False	0	Male	Non_Hispanic_White	17.555099247091032
Never_Clarified	False	85	Male	Non_Hispanic_Black	5.45927446954141
Any_Clarified	False	4	Male	Non_Hispanic_White	2.6557152635181382
Never_Clarified	False	46	Male	Non_Hispanic_White	11.630390143737166
Any_Clarified	True	88	Male	Non_Hispanic_White	2.0752908966461328
Never_Clarified	False	39	Male	Other	9.158110882956878
Never_Clarified	False	4	Female	Non_Hispanic_White	16.18343600273785
Never_Clarified	False	3	Male	Non_Hispanic_White	3.446954140999316
Never_Clarified	False	6	Male	Non_Hispanic_White	1.5085557837097878
Never_Clarified	False	6	Male	Non_Hispanic_White	14.532511978097194
Never_Clarified	False	5	Male	Non_Hispanic_White	5.464750171115674
Any_Clarified	False	23	Female	Non_Hispanic_White	11.542778918548938
Never_Clarified	False	4	Male	Other	3.2005475701574264
Never_Clarified	False	24	Female	Non_Hispanic_White	6.047912388774812
Never_Clarified	False	27	Female	Non_Hispanic_White	1.0239561943874058
Never_Clarified	False	19	Female	Hispanic	2.5598904859685145
Never_Clarified	False	2	Male	Non_Hispanic_White	1.4674880219028064
Never_Clarified	True	24	Female	Non_Hispanic_White	11.630390143737166
Never_Clarified	False	16	Male	Non_Hispanic_White	3.597535934291581
Never_Clarified	False	9	Male	Non_Hispanic_White	1.160848733744011
Never_Clarified	False	8	Male	Non_Hispanic_White	3.7508555783709783
Never_Clarified	False	1	Female	Non_Hispanic_Black	1.787816563997262
Any_Clarified	False	59	Female	Non_Hispanic_White	6.978781656399726
Never_Clarified	False	12	Female	Other	4.123203285420945
Never_Clarified	False	15	Female	Non_Hispanic_White	2.1793292265571527
Never_Clarified	False	16	Male	Hispanic	0.6543463381245722
Never_Clarified	False	3	Female	Non_Hispanic_White	1.5441478439425051
Never_Clarified	False	4	Male	Hispanic	15.507186858316222
Never_Clarified	False	38	Female	Non_Hispanic_White	0.9582477754962354
Never_Clarified	False	9	Male	Non_Hispanic_White	13.429158110882955
Never_Clarified	False	5	Female	Non_Hispanic_White	2.6365503080082138
[truncated: 13,132 more rows]
