# Supplementary material for: Clarification of adverse drug reactions by a pharmacovigilance team results in increased antibiotic re-prescribing at a freestanding United States children’s hospital
Source: PLoS One. 2024 Jan 12;19(1):e0295410. doi: 10.1371/journal.pone.0295410 (PMC10786368; doi:10.1371/journal.pone.0295410)
Supplement: S1 Data — (ZIP) [file pone.0295410.s004.zip › Deidentified_RQ1_Data/J01FA__J01.csv]

Group	Same_Class	Visit_Count	Sex	Analysis_Race_Combined	Age
Never_Clarified	False	15	Male	Non_Hispanic_White	7.482546201232033
Never_Clarified	False	8	Male	Non_Hispanic_White	6.680355920602327
Never_Clarified	False	3	Male	Hispanic	4.739219712525667
Never_Clarified	False	27	Male	Non_Hispanic_White	12.750171115674195
Any_Clarified	False	61	Male	Non_Hispanic_White	9.59069130732375
Never_Clarified	False	3	Male	Non_Hispanic_White	17.533196440793976
Never_Clarified	False	5	Female	Non_Hispanic_White	5.823408624229979
Never_Clarified	False	6	Female	Non_Hispanic_White	3.5236139630390144
Never_Clarified	False	3	Female	Non_Hispanic_White	11.373032169746748
Never_Clarified	False	16	Female	Other	5.897330595482546
Never_Clarified	False	2	Male	Non_Hispanic_White	12.87337440109514
Never_Clarified	False	13	Male	Non_Hispanic_White	4.739219712525667
Any_Clarified	False	18	Female	Non_Hispanic_White	4.027378507871321
Never_Clarified	True	3	Male	Non_Hispanic_White	1.757700205338809
Any_Clarified	False	1	Female	Non_Hispanic_White	16.386036960985628
Never_Clarified	False	12	Female	Non_Hispanic_White	1.456536618754278
Never_Clarified	False	6	Male	Non_Hispanic_White	8.44079397672827
Never_Clarified	False	31	Male	Non_Hispanic_White	10.847364818617386
Never_Clarified	False	14	Female	Non_Hispanic_Black	16.12046543463381
Never_Clarified	False	66	Female	Non_Hispanic_Black	5.601642710472279
Never_Clarified	False	16	Female	Non_Hispanic_White	5.44558521560575
Never_Clarified	False	14	Male	Non_Hispanic_White	0.3258042436687201
Never_Clarified	False	7	Male	Hispanic	6.833675564681725
Never_Clarified	False	4	Female	Non_Hispanic_White	8.895277207392198
Never_Clarified	False	6	Female	Non_Hispanic_White	9.174537987679672
Never_Clarified	False	8	Male	Non_Hispanic_White	3.271731690622861
Never_Clarified	False	6	Female	Non_Hispanic_White	15.427789185489392
Never_Clarified	False	7	Female	Non_Hispanic_White	13.481177275838467
Never_Clarified	False	99	Female	Non_Hispanic_White	13.973990417522243
Never_Clarified	False	14	Male	Non_Hispanic_White	1.8480492813141685
Never_Clarified	False	0	Female	Non_Hispanic_White	16.386036960985628
Never_Clarified	False	20	Male	Hispanic	4.692676249144422
Never_Clarified	False	6	Female	Non_Hispanic_White	7.110198494182067
Never_Clarified	False	11	Female	Hispanic	3.052703627652293
Never_Clarified	False	28	Female	Non_Hispanic_White	5.894592744695414
Any_Clarified	False	7	Male	Non_Hispanic_White	15.381245722108146
Never_Clarified	False	5	Male	Hispanic	15.145790554414784
Never_Clarified	False	12	Male	Non_Hispanic_White	7.529089664613279
Never_Clarified	False	1	Male	Non_Hispanic_White	2.431211498973306
Never_Clarified	False	13	Female	Non_Hispanic_White	14.485968514715948
Never_Clarified	False	11	Female	Hispanic	9.77138945927447
Never_Clarified	False	35	Male	Non_Hispanic_White	8.550308008213552
Any_Clarified	False	32	Male	Non_Hispanic_White	11.824777549623546
Never_Clarified	False	10	Male	Non_Hispanic_White	1.2484599589322385
Never_Clarified	False	11	Female	Non_Hispanic_White	16.520191649555098
Never_Clarified	False	3	Male	Non_Hispanic_White	0.1697467488021903
Never_Clarified	False	64	Male	Non_Hispanic_White	10.652977412731008
Any_Clarified	True	36	Male	Non_Hispanic_Black	13.927446954141
Never_Clarified	False	10	Female	Non_Hispanic_White	15.383983572895277
Never_Clarified	False	26	Female	Non_Hispanic_White	10.94592744695414
Never_Clarified	False	8	Male	Non_Hispanic_White	10.874743326488709
Never_Clarified	False	6	Female	Non_Hispanic_White	1.828884325804244
Never_Clarified	False	3	Female	Non_Hispanic_White	13.333333333333334
Never_Clarified	False	23	Female	Non_Hispanic_White	11.04996577686516
Never_Clarified	False	7	Female	Non_Hispanic_White	0.785763175906913
Never_Clarified	False	32	Male	Non_Hispanic_White	12.837782340862423
Any_Clarified	False	0	Female	Non_Hispanic_White	4.372347707049966
Never_Clarified	False	12	Female	Non_Hispanic_White	5.798767967145791
Never_Clarified	False	12	Male	Non_Hispanic_White	9.544147843942506
Never_Clarified	False	23	Female	Non_Hispanic_White	2.403832991101985
Never_Clarified	False	12	Male	Non_Hispanic_White	6.945927446954141
Never_Clarified	False	11	Female	Non_Hispanic_White	15.444216290212184
Never_Clarified	False	13	Female	Non_Hispanic_White	14.351813826146476
Never_Clarified	False	6	Female	Non_Hispanic_White	1.4428473648186173
Never_Clarified	False	29	Male	Hispanic	9.158110882956878
Any_Clarified	False	16	Male	Non_Hispanic_White	5.136208076659822
Never_Clarified	False	10	Male	Non_Hispanic_White	15.906913073237508
Never_Clarified	False	3	Female	Non_Hispanic_White	15.285420944558522
Any_Clarified	False	25	Male	Non_Hispanic_White	8.457221081451062
Never_Clarified	False	7	Male	Non_Hispanic_White	4.657084188911704
Never_Clarified	False	22	Male	Non_Hispanic_White	4.62422997946612
Never_Clarified	False	1	Male	Non_Hispanic_Black	16.889801505817932
Never_Clarified	False	3	Male	Hispanic	2.428473648186174
Never_Clarified	False	0	Female	Non_Hispanic_White	13.02943189596167
Never_Clarified	False	72	Male	Non_Hispanic_White	5.114305270362765
Never_Clarified	False	3	Male	Other	11.509924709103354
Never_Clarified	False	2	Male	Non_Hispanic_White	13.74674880219028
Never_Clarified	False	17	Male	Non_Hispanic_White	2.1190965092402463
Never_Clarified	False	0	Male	Other	0.7748117727583846
Never_Clarified	False	49	Female	Non_Hispanic_White	14.43668720054757
Never_Clarified	False	5	Female	Non_Hispanic_White	16.602327173169062
Never_Clarified	False	2	Male	Non_Hispanic_White	2.217659137577002
Never_Clarified	False	1	Male	Other	1.9685147159479808
Any_Clarified	False	59	Female	Non_Hispanic_White	12.120465434633813
Never_Clarified	False	5	Female	Non_Hispanic_White	13.352498288843258
Never_Clarified	False	0	Male	Non_Hispanic_White	1.486652977412731
Never_Clarified	False	9	Male	Non_Hispanic_White	13.535934291581109
Never_Clarified	False	8	Male	Non_Hispanic_White	12.19438740588638
Never_Clarified	False	3	Male	Non_Hispanic_White	8.002737850787133
Never_Clarified	False	29	Male	Hispanic	5.065023956194388
Never_Clarified	True	1	Male	Non_Hispanic_White	9.180013689253936
Never_Clarified	False	7	Female	Non_Hispanic_White	16.383299110198493
Any_Clarified	False	18	Female	Non_Hispanic_White	15.225188227241617
Never_Clarified	False	7	Female	Other	1.8151950718685832
Never_Clarified	False	4	Female	Non_Hispanic_White	17.169062286105408
Never_Clarified	False	1	Female	Non_Hispanic_White	6.655715263518139
Never_Clarified	False	4	Female	Non_Hispanic_White	7.646817248459959
Never_Clarified	False	84	Male	Non_Hispanic_White	7.553730321697468
Never_Clarified	False	9	Male	Non_Hispanic_White	0.9117043121149896
Never_Clarified	False	7	Female	Non_Hispanic_White	14.874743326488709
Never_Clarified	True	17	Male	Non_Hispanic_White	4.772073921971253
Never_Clarified	False	37	Female	Non_Hispanic_White	11.827515400410675
Never_Clarified	False	24	Female	Non_Hispanic_White	2.414784394250513
Never_Clarified	False	10	Female	Non_Hispanic_White	9.763175906913071
Never_Clarified	False	0	Female	Non_Hispanic_White	12.016427104722792
Never_Clarified	False	1	Female	Non_Hispanic_White	16.648870636550306
Never_Clarified	True	15	Female	Non_Hispanic_White	6.584531143052704
Never_Clarified	False	3	Female	Non_Hispanic_White	16.257357973990416
Never_Clarified	True	10	Male	Non_Hispanic_White	12.361396303901437
Never_Clarified	False	11	Male	Other	5.938398357289528
Never_Clarified	False	0	Male	Non_Hispanic_Black	13.514031485284052
Never_Clarified	False	9	Male	Non_Hispanic_White	7.063655030800821
Never_Clarified	False	41	Male	Non_Hispanic_White	5.960301163586585
Never_Clarified	False	2	Male	Non_Hispanic_White	7.364818617385352
Never_Clarified	False	8	Female	Non_Hispanic_White	14.327173169062286
Never_Clarified	False	4	Female	Hispanic	2.143737166324436
Any_Clarified	False	10	Male	Non_Hispanic_White	14.234086242299794
Never_Clarified	False	7	Female	Hispanic	1.0924024640657084
Never_Clarified	False	23	Female	Non_Hispanic_White	8.32580424366872
Never_Clarified	False	9	Male	Non_Hispanic_White	5.44558521560575
Never_Clarified	False	7	Male	Non_Hispanic_White	12.936344969199178
Never_Clarified	False	5	Male	Non_Hispanic_White	2.0150581793292264
Never_Clarified	False	6	Male	Non_Hispanic_White	4.01368925393566
Never_Clarified	False	15	Female	Non_Hispanic_White	3.6303901437371664
Never_Clarified	False	3	Male	Non_Hispanic_White	1.8726899383983573
Never_Clarified	False	17	Female	Other	1.9657768651608487
Never_Clarified	True	1	Female	Non_Hispanic_White	13.10609171800137
Any_Clarified	False	57	Female	Non_Hispanic_White	0.944558521560575
Never_Clarified	False	8	Female	Non_Hispanic_White	6.012320328542095
Any_Clarified	True	93	Female	Non_Hispanic_White	6.702258726899384
Never_Clarified	False	70	Male	Non_Hispanic_White	11.321013004791238
Never_Clarified	False	26	Female	Other	6.395619438740589
Never_Clarified	False	0	Female	Non_Hispanic_White	15.181382614647502
Never_Clarified	False	87	Female	Non_Hispanic_White	6.47501711156742
Never_Clarified	False	36	Female	Non_Hispanic_White	1.4072553045859
Never_Clarified	False	58	Male	Non_Hispanic_White	2.6803559206023277
Never_Clarified	False	23	Female	Non_Hispanic_White	3.860369609856263
Never_Clarified	True	4	Female	Hispanic	4.046543463381246
Never_Clarified	False	5	Female	Non_Hispanic_White	6.105407255304586
Never_Clarified	False	11	Female	Non_Hispanic_White	11.991786447638605
Any_Clarified	False	7	Female	Non_Hispanic_White	15.939767282683096
Never_Clarified	False	26	Female	Hispanic	11.2580424366872
Never_Clarified	False	5	Male	Non_Hispanic_White	2.516084873374401
Any_Clarified	False	21	Male	Non_Hispanic_White	1.3826146475017111
Never_Clarified	False	47	Female	Non_Hispanic_White	16.97741273100616
Any_Clarified	False	43	Female	Non_Hispanic_White	14.967830253251195
Never_Clarified	False	9	Female	Non_Hispanic_White	8.369609856262834
Never_Clarified	False	9	Female	Non_Hispanic_Black	0.5831622176591376
Never_Clarified	False	45	Female	Non_Hispanic_White	6.381930184804928
Never_Clarified	False	16	Male	Non_Hispanic_White	6.258726899383984
Never_Clarified	False	21	Male	Non_Hispanic_White	13.566050650239562
Never_Clarified	False	2	Female	Non_Hispanic_White	15.444216290212184
Any_Clarified	True	32	Male	Non_Hispanic_White	1.8069815195071868
Never_Clarified	False	4	Male	Non_Hispanic_White	4.383299110198494
Never_Clarified	False	3	Male	Non_Hispanic_White	5.648186173853525
Never_Clarified	False	4	Female	Other	6.121834360027378
Never_Clarified	False	87	Male	Hispanic	0.8459958932238193
Never_Clarified	True	0	Female	Non_Hispanic_White	15.29637234770705
Never_Clarified	False	11	Female	Non_Hispanic_White	7.693360711841205
Never_Clarified	False	8	Female	Non_Hispanic_White	17.125256673511295
Never_Clarified	False	39	Female	Non_Hispanic_White	14.956878850102669
Never_Clarified	False	15	Male	Non_Hispanic_White	1.845311430527036
Never_Clarified	False	5	Female	Non_Hispanic_White	3.446954140999316
Never_Clarified	False	49	Male	Hispanic	11.460643394934976
Never_Clarified	True	97	Female	Non_Hispanic_White	5.993155373032169
Never_Clarified	False	51	Male	Non_Hispanic_Black	3.794661190965092
Never_Clarified	False	3	Female	Non_Hispanic_White	1.787816563997262
Never_Clarified	False	37	Female	Non_Hispanic_White	3.9342915811088295
Any_Clarified	False	1	Male	Non_Hispanic_White	5.577002053388091
Never_Clarified	False	16	Female	Non_Hispanic_White	5.763175906913073
Never_Clarified	False	11	Male	Non_Hispanic_White	0.837782340862423
Never_Clarified	True	0	Male	Non_Hispanic_White	7.145790554414784
Never_Clarified	False	2	Male	Non_Hispanic_White	8.005475701574264
Never_Clarified	True	96	Female	Hispanic	8.238193018480493
Never_Clarified	False	0	Female	Other	16.602327173169062
Never_Clarified	False	26	Female	Non_Hispanic_White	1.6673511293634498
Never_Clarified	False	0	Female	Non_Hispanic_White	7.274469541409993
Never_Clarified	False	9	Female	Non_Hispanic_Black	5.61533196440794
Never_Clarified	False	8	Male	Non_Hispanic_White	2.568104038329911
Never_Clarified	False	0	Male	Non_Hispanic_White	6.839151266255989
Never_Clarified	False	11	Female	Non_Hispanic_White	8.224503764544833
Never_Clarified	False	1	Male	Non_Hispanic_White	13.69472963723477
Never_Clarified	False	8	Female	Non_Hispanic_White	8.596851471594798
Never_Clarified	False	70	Male	Non_Hispanic_White	9.957563312799453
Never_Clarified	True	3	Male	Non_Hispanic_White	4.605065023956194
Never_Clarified	False	7	Male	Non_Hispanic_White	4.131416837782341
Never_Clarified	True	0	Male	Non_Hispanic_White	0.1615331964407939
Never_Clarified	False	2	Female	Non_Hispanic_White	3.5455167693360714
Never_Clarified	False	10	Female	Hispanic	3.485284052019165
Any_Clarified	False	188	Female	Non_Hispanic_Black	17.555099247091032
Any_Clarified	False	167	Female	Non_Hispanic_White	11.578370978781656
Never_Clarified	False	58	Female	Non_Hispanic_White	2.6365503080082138
Never_Clarified	False	1	Female	Non_Hispanic_Black	10.056125941136209
Never_Clarified	False	6	Female	Non_Hispanic_White	12.66255989048597
Never_Clarified	False	2	Male	Non_Hispanic_White	2.8720054757015743
Never_Clarified	False	17	Female	Non_Hispanic_White	11.19507186858316
Never_Clarified	False	8	Female	Non_Hispanic_White	1.990417522245037
Never_Clarified	False	9	Female	Non_Hispanic_Black	10.417522245037643
Never_Clarified	False	1	Female	Non_Hispanic_White	4.082135523613963
Never_Clarified	False	0	Male	Non_Hispanic_White	16.917180013689254
Never_Clarified	False	3	Male	Non_Hispanic_White	6.836413415468857
Never_Clarified	False	0	Female	Non_Hispanic_White	12.342231348391511
Never_Clarified	True	2	Male	Non_Hispanic_White	10.609171800136892
Never_Clarified	False	2	Male	Non_Hispanic_White	12.678986995208762
Any_Clarified	False	50	Female	Non_Hispanic_Black	13.155373032169749
Never_Clarified	False	32	Male	Non_Hispanic_White	7.62217659137577
Never_Clarified	False	5	Female	Non_Hispanic_White	11.904175222450377
Never_Clarified	False	30	Female	Non_Hispanic_White	1.5578370978781657
Never_Clarified	False	9	Female	Non_Hispanic_White	5.809719370294319
Never_Clarified	False	0	Female	Other	15.329226557152635
Never_Clarified	False	26	Female	Non_Hispanic_White	5.83709787816564
Never_Clarified	False	1	Female	Non_Hispanic_White	0.9609856262833676
Never_Clarified	False	28	Female	Non_Hispanic_White	8.747433264887064
Never_Clarified	False	9	Female	Non_Hispanic_White	6.108145106091718
Any_Clarified	False	15	Female	Non_Hispanic_White	12.739219712525667
Never_Clarified	False	24	Male	Hispanic	5.722108145106092
Any_Clarified	False	2	Male	Non_Hispanic_White	0.8815879534565366
Never_Clarified	False	11	Male	Non_Hispanic_White	8.917180013689254
Never_Clarified	False	29	Male	Other	5.02943189596167
Never_Clarified	False	8	Male	Non_Hispanic_White	12.75564681724846
Never_Clarified	False	10	Female	Non_Hispanic_White	1.5304585900068446
Never_Clarified	False	0	Female	Non_Hispanic_White	1.3059548254620124
Never_Clarified	False	24	Male	Non_Hispanic_White	4.7967145790554415
Never_Clarified	False	14	Male	Non_Hispanic_White	0.5913757700205339
Never_Clarified	False	1	Male	Non_Hispanic_White	16.1533196440794
Never_Clarified	False	3	Male	Non_Hispanic_White	3.19233401779603
Never_Clarified	False	3	Male	Non_Hispanic_White	1.270362765229295
Never_Clarified	False	5	Male	Non_Hispanic_White	12.0766598220397
Never_Clarified	False	9	Female	Non_Hispanic_White	17.05133470225873
Never_Clarified	False	0	Male	Non_Hispanic_White	14.934976043805612
Never_Clarified	False	5	Female	Non_Hispanic_White	6.631074606433949
Never_Clarified	False	10	Male	Non_Hispanic_White	2.0698151950718686
Never_Clarified	True	1	Male	Other	0.9034907597535934
Never_Clarified	False	16	Male	Non_Hispanic_Black	7.731690622861054
Never_Clarified	False	0	Female	Other	7.60848733744011
Never_Clarified	False	1	Male	Non_Hispanic_White	11.096509240246409
Never_Clarified	False	0	Male	Non_Hispanic_White	13.347022587268992
Never_Clarified	False	3	Male	Non_Hispanic_White	5.711156741957564
Never_Clarified	False	4	Female	Other	0.8678986995208761
Never_Clarified	False	8	Male	Non_Hispanic_White	3.600273785078713
Never_Clarified	False	16	Male	Non_Hispanic_White	8.229979466119097
Never_Clarified	False	0	Female	Non_Hispanic_White	7.715263518138261
Never_Clarified	False	0	Female	Other	9.86173853524983
Never_Clarified	False	3	Female	Non_Hispanic_White	14.203969883641342
Never_Clarified	True	1	Male	Non_Hispanic_White	4.292950034223135
Never_Clarified	False	4	Female	Non_Hispanic_White	12.684462696783026
Never_Clarified	False	3	Female	Non_Hispanic_White	14.193018480492814
Any_Clarified	False	15	Male	Non_Hispanic_White	17.10335386721424
Any_Clarified	False	10	Female	Non_Hispanic_White	11.83025325119781
Never_Clarified	False	6	Female	Non_Hispanic_White	14.496919917864476
Never_Clarified	False	2	Female	Non_Hispanic_White	16.522929500342233
Never_Clarified	False	9	Male	Non_Hispanic_White	9.22655715263518
Never_Clarified	False	5	Female	Non_Hispanic_Black	15.23066392881588
Never_Clarified	False	5	Female	Non_Hispanic_White	5.839835728952772
Never_Clarified	False	107	Male	Hispanic	8.580424366872005
Never_Clarified	False	11	Male	Non_Hispanic_Black	1.1800136892539357
Never_Clarified	False	5	Female	Other	2.751540041067762
Never_Clarified	False	9	Female	Non_Hispanic_White	11.871321013004792
Never_Clarified	False	14	Male	Non_Hispanic_White	9.878165639972622
Never_Clarified	False	0	Female	Non_Hispanic_White	4.520191649555099
Never_Clarified	False	4	Male	Non_Hispanic_White	0.7063655030800822
Never_Clarified	False	4	Female	Non_Hispanic_White	3.822039698836413
Never_Clarified	False	4	Male	Hispanic	2.283367556468173
Never_Clarified	False	5	Female	Non_Hispanic_Black	15.62217659137577
Never_Clarified	False	58	Female	Non_Hispanic_White	5.533196440793977
Never_Clarified	False	12	Female	Non_Hispanic_White	5.618069815195072
Any_Clarified	False	31	Female	Non_Hispanic_White	14.168377823408624
Never_Clarified	False	4	Male	Non_Hispanic_White	15.247091033538672
Never_Clarified	False	12	Female	Non_Hispanic_White	15.80561259411362
Never_Clarified	False	1	Female	Non_Hispanic_White	13.399041752224504
Never_Clarified	False	12	Male	Non_Hispanic_White	9.738535249828884
Never_Clarified	False	17	Female	Hispanic	5.051334702258727
Any_Clarified	True	1	Female	Non_Hispanic_White	3.66050650239562
Never_Clarified	False	0	Female	Non_Hispanic_White	12.101300479123887
Never_Clarified	False	15	Female	Non_Hispanic_White	12.265571526351811
Never_Clarified	False	38	Female	Other	11.679671457905544
Never_Clarified	False	3	Male	Non_Hispanic_White	2.157426420260096
Any_Clarified	False	40	Male	Non_Hispanic_White	7.225188227241615
Never_Clarified	True	2	Male	Hispanic	10.499657768651607
Never_Clarified	False	41	Female	Non_Hispanic_White	15.42505133470226
Any_Clarified	False	37	Male	Non_Hispanic_White	1.4373716632443532
Never_Clarified	False	7	Female	Non_Hispanic_White	4.0191649555099245
Never_Clarified	False	8	Female	Non_Hispanic_White	8.53388090349076
Never_Clarified	False	5	Male	Non_Hispanic_White	5.839835728952772
Never_Clarified	False	7	Male	Non_Hispanic_Black	3.2142368240930868
Never_Clarified	False	14	Female	Non_Hispanic_White	9.514031485284052
Never_Clarified	False	1	Female	Non_Hispanic_Black	14.628336755646815
Never_Clarified	False	54	Female	Non_Hispanic_White	14.42299794661191
Never_Clarified	False	59	Female	Non_Hispanic_White	0.7529089664613279
Never_Clarified	False	17	Female	Non_Hispanic_White	2.047912388774812
Never_Clarified	False	5	Male	Non_Hispanic_White	1.2511978097193703
Never_Clarified	False	20	Female	Non_Hispanic_Black	12.243668720054757
Never_Clarified	True	0	Female	Non_Hispanic_White	6.614647501711157
Never_Clarified	False	2	Male	Non_Hispanic_White	3.049965776865161
Never_Clarified	False	19	Male	Non_Hispanic_White	7.893223819301848
Never_Clarified	False	18	Male	Hispanic	6.373716632443532
Never_Clarified	False	14	Male	Non_Hispanic_White	3.978097193702943
Never_Clarified	False	4	Female	Non_Hispanic_White	4.91170431211499
Never_Clarified	False	0	Male	Non_Hispanic_Black	9.117043121149898
Never_Clarified	False	18	Male	Non_Hispanic_White	0.6433949349760438
Any_Clarified	False	57	Male	Non_Hispanic_White	14.543463381245722
Never_Clarified	False	5	Female	Non_Hispanic_White	14.165639972621491
Never_Clarified	False	31	Male	Non_Hispanic_White	6.76249144421629
Never_Clarified	False	5	Female	Non_Hispanic_White	2.272416153319644
Never_Clarified	False	9	Female	Non_Hispanic_Black	13.878165639972622
Never_Clarified	False	5	Female	Non_Hispanic_White	5.401779603011636
Any_Clarified	False	32	Male	Non_Hispanic_White	5.155373032169747
Any_Clarified	False	53	Male	Non_Hispanic_White	10.16290212183436
Never_Clarified	False	3	Female	Non_Hispanic_White	15.197809719370294
Never_Clarified	False	16	Female	Other	17.429158110882955
Never_Clarified	False	28	Female	Non_Hispanic_White	9.28952772073922
Never_Clarified	False	12	Male	Non_Hispanic_White	15.145790554414784
Any_Clarified	False	25	Male	Non_Hispanic_White	10.64476386036961
Never_Clarified	False	48	Male	Non_Hispanic_Black	13.69199178644764
Never_Clarified	False	6	Female	Non_Hispanic_White	8.49555099247091
Any_Clarified	False	12	Male	Non_Hispanic_White	15.676933607118412
Never_Clarified	False	16	Female	Non_Hispanic_White	3.1759069130732374
Never_Clarified	False	0	Female	Non_Hispanic_White	7.9808350444900755
Never_Clarified	False	15	Male	Non_Hispanic_White	0.5201916495550992
Never_Clarified	False	13	Male	Non_Hispanic_White	6.639288158795345
Any_Clarified	False	36	Female	Non_Hispanic_White	14.234086242299794
Never_Clarified	False	48	Female	Non_Hispanic_White	9.659137577002053
Never_Clarified	False	15	Female	Non_Hispanic_White	10.247775496235455
Never_Clarified	False	12	Female	Non_Hispanic_White	7.14031485284052
Never_Clarified	False	3	Male	Non_Hispanic_White	15.980835044490076
Any_Clarified	False	125	Male	Non_Hispanic_White	3.9370294318959616
Never_Clarified	False	0	Female	Non_Hispanic_White	1.1143052703627652
Never_Clarified	False	5	Female	Non_Hispanic_White	2.1190965092402463
Never_Clarified	False	1	Male	Non_Hispanic_White	12.134154688569472
Any_Clarified	False	38	Male	Non_Hispanic_White	2.1793292265571527
Never_Clarified	False	6	Male	Non_Hispanic_White	14.078028747433263
Never_Clarified	False	6	Male	Non_Hispanic_White	1.7659137577002053
Never_Clarified	False	39	Male	Non_Hispanic_White	12.629705681040384
Never_Clarified	True	42	Female	Non_Hispanic_White	14.119096509240247
Never_Clarified	False	3	Male	Non_Hispanic_White	10.132785763175908
Any_Clarified	False	26	Female	Non_Hispanic_Black	3.7180013689253935
Any_Clarified	False	8	Male	Non_Hispanic_White	12.93908281998631
Never_Clarified	False	14	Female	Non_Hispanic_White	14.584531143052704
Never_Clarified	False	34	Male	Hispanic	3.063655030800821
Never_Clarified	False	13	Male	Non_Hispanic_White	7.589322381930184
Never_Clarified	False	6	Male	Non_Hispanic_White	4.818617385352498
Never_Clarified	False	3	Male	Non_Hispanic_White	9.42094455852156
Never_Clarified	False	9	Male	Non_Hispanic_White	12.030116358658454
Any_Clarified	False	7	Male	Non_Hispanic_White	17.522245037645447
Never_Clarified	False	11	Male	Non_Hispanic_White	13.114305270362763
Never_Clarified	False	21	Male	Non_Hispanic_White	5.533196440793977
Never_Clarified	True	10	Female	Non_Hispanic_White	1.5550992470910336
Never_Clarified	False	0	Male	Hispanic	14.548939082819986
Never_Clarified	False	24	Male	Hispanic	8.766598220396988
Never_Clarified	False	14	Male	Non_Hispanic_White	6.316221765913758
Never_Clarified	False	20	Female	Non_Hispanic_White	2.6119096509240247
Never_Clarified	True	3	Female	Non_Hispanic_White	12.13141683778234
Any_Clarified	False	92	Male	Non_Hispanic_White	4.484599589322382
Never_Clarified	False	15	Male	Other	7.101984941820671
Never_Clarified	False	33	Male	Non_Hispanic_White	5.371663244353183
Never_Clarified	False	11	Female	Non_Hispanic_White	13.735797399041752
Never_Clarified	False	28	Female	Non_Hispanic_White	3.370294318959617
Never_Clarified	False	2	Male	Non_Hispanic_White	7.134839151266256
Any_Clarified	False	31	Male	Non_Hispanic_White	13.768651608487335
Never_Clarified	False	20	Female	Non_Hispanic_White	9.527720739219712
Any_Clarified	False	2	Female	Non_Hispanic_White	13.908281998631075
Never_Clarified	False	25	Male	Non_Hispanic_White	1.943874058863792
Never_Clarified	False	10	Female	Non_Hispanic_White	0.731006160164271
Any_Clarified	False	52	Female	Non_Hispanic_White	8.120465434633813
Never_Clarified	False	0	Female	Non_Hispanic_White	17.418206707734427
Never_Clarified	False	28	Female	Non_Hispanic_White	5.426420260095825
Never_Clarified	False	0	Female	Non_Hispanic_White	1.7166324435318274
Never_Clarified	False	0	Female	Non_Hispanic_White	15.460643394934976
Never_Clarified	False	3	Female	Non_Hispanic_White	9.94113620807666
Never_Clarified	False	51	Female	Non_Hispanic_White	4.008213552361396
Any_Clarified	False	9	Female	Hispanic	8.4435318275154
Never_Clarified	False	18	Male	Non_Hispanic_White	5.924709103353867
Any_Clarified	False	7	Male	Non_Hispanic_White	16.361396303901437
Never_Clarified	False	31	Male	Non_Hispanic_Black	2.6694045174537986
Never_Clarified	False	5	Male	Non_Hispanic_White	12.659822039698836
Never_Clarified	False	23	Female	Non_Hispanic_White	1.2813141683778233
Never_Clarified	False	25	Female	Non_Hispanic_White	4.799452429842574
Any_Clarified	False	33	Male	Non_Hispanic_White	12.58590006844627
Never_Clarified	False	3	Female	Non_Hispanic_White	6.614647501711157
Never_Clarified	False	1	Male	Non_Hispanic_White	3.370294318959617
Any_Clarified	False	7	Female	Non_Hispanic_White	11.096509240246409
Never_Clarified	False	46	Female	Non_Hispanic_Black	17.462012320328544
Never_Clarified	False	207	Male	Hispanic	1.08145106091718
Any_Clarified	False	50	Female	Hispanic	13.571526351813826
Never_Clarified	False	16	Female	Non_Hispanic_White	5.136208076659822
Never_Clarified	False	16	Male	Non_Hispanic_White	16.71457905544148
Never_Clarified	False	8	Male	Non_Hispanic_White	2.220396988364134
Never_Clarified	False	4	Female	Non_Hispanic_White	5.004791238877481
Never_Clarified	False	50	Male	Non_Hispanic_White	1.727583846680356
Never_Clarified	True	32	Male	Non_Hispanic_White	6.130047912388775
Never_Clarified	False	13	Female	Other	1.4729637234770705
Never_Clarified	False	90	Female	Non_Hispanic_White	6.5598904859685145
Never_Clarified	False	4	Male	Non_Hispanic_White	7.449691991786447
Never_Clarified	False	0	Female	Non_Hispanic_White	13.990417522245036
Never_Clarified	True	124	Male	Non_Hispanic_White	11.605749486652975
Never_Clarified	False	7	Female	Non_Hispanic_White	5.853524982888432
Never_Clarified	False	48	Female	Non_Hispanic_White	8.128678986995208
Never_Clarified	False	10	Male	Non_Hispanic_White	14.458590006844627
Never_Clarified	False	18	Male	Non_Hispanic_White	16.856947296372347
Never_Clarified	True	0	Male	Non_Hispanic_White	16.6652977412731
Never_Clarified	False	6	Male	Non_Hispanic_White	1.3689253935660506
Never_Clarified	False	50	Female	Non_Hispanic_White	14.124572210814511
Any_Clarified	False	69	Male	Non_Hispanic_White	5.026694045174538
Never_Clarified	False	4	Female	Non_Hispanic_White	5.716632443531828
Never_Clarified	False	64	Female	Non_Hispanic_White	0.2217659137577002
Never_Clarified	False	30	Female	Non_Hispanic_White	11.082819986310746
Never_Clarified	False	0	Female	Non_Hispanic_White	8.988364134154688
Never_Clarified	False	14	Male	Hispanic	12.265571526351811
Never_Clarified	False	14	Male	Non_Hispanic_White	2.751540041067762
Never_Clarified	False	4	Female	Non_Hispanic_White	6.8145106091718
Any_Clarified	False	42	Female	Non_Hispanic_White	12.528405201916495
Never_Clarified	False	10	Female	Non_Hispanic_White	16.041067761806982
Never_Clarified	False	67	Female	Non_Hispanic_White	12.63791923340178
Never_Clarified	False	1	Female	Non_Hispanic_White	16.878850102669404
Never_Clarified	True	1	Female	Other	2.439425051334702
Never_Clarified	False	1	Female	Other	5.6098562628336754
Never_Clarified	False	16	Female	Hispanic	12.120465434633813
Never_Clarified	False	0	Male	Non_Hispanic_White	14.080766598220396
Never_Clarified	True	9	Female	Non_Hispanic_White	15.381245722108146
Never_Clarified	False	177	Female	Non_Hispanic_White	13.127994524298426
Never_Clarified	False	21	Male	Non_Hispanic_Black	12.61054072553046
Never_Clarified	False	2	Female	Non_Hispanic_White	14.379192334017796
Never_Clarified	True	2	Male	Non_Hispanic_White	10.30800821355236
Never_Clarified	False	9	Male	Non_Hispanic_White	6.896646132785763
Never_Clarified	False	0	Female	Non_Hispanic_Black	10.765229295003422
Any_Clarified	False	124	Female	Non_Hispanic_White	17.385352498288842
Never_Clarified	False	5	Male	Non_Hispanic_White	4.238193018480493
Never_Clarified	False	5	Male	Non_Hispanic_Black	14.340862422997947
Any_Clarified	False	7	Female	Non_Hispanic_White	14.151950718685832
Never_Clarified	False	3	Female	Non_Hispanic_White	6.04517453798768
Never_Clarified	False	16	Female	Hispanic	3.129363449691992
Never_Clarified	True	66	Female	Non_Hispanic_Black	5.623545516769336
Any_Clarified	False	0	Female	Non_Hispanic_White	0.7118412046543463
Never_Clarified	False	68	Female	Non_Hispanic_Black	9.314168377823409
Never_Clarified	False	1	Female	Non_Hispanic_White	6.861054072553046
Any_Clarified	True	23	Female	Non_Hispanic_White	14.784394250513348
Never_Clarified	False	4	Female	Non_Hispanic_White	1.6016427104722792
Never_Clarified	False	7	Female	Other	7.46611909650924
Never_Clarified	False	8	Female	Non_Hispanic_White	7.564681724845996
Never_Clarified	True	57	Female	Non_Hispanic_White	9.541409993155373
Never_Clarified	False	0	Female	Non_Hispanic_White	17.169062286105408
Never_Clarified	False	27	Male	Non_Hispanic_White	1.267624914442163
Never_Clarified	False	0	Female	Non_Hispanic_White	5.06776180698152
Never_Clarified	False	7	Male	Non_Hispanic_White	15.67419575633128
Never_Clarified	False	21	Male	Non_Hispanic_White	8.484599589322382
Never_Clarified	False	15	Male	Non_Hispanic_White	8.16974674880219
Any_Clarified	False	13	Male	Non_Hispanic_White	15.953456536618754
Never_Clarified	False	4	Male	Non_Hispanic_White	7.310061601642711
Never_Clarified	False	17	Male	Non_Hispanic_White	9.820670773442847
Never_Clarified	False	5	Male	Non_Hispanic_White	5.075975359342916
Never_Clarified	False	19	Female	Non_Hispanic_White	13.4072553045859
Never_Clarified	False	12	Male	Non_Hispanic_White	0.9390828199863108
Any_Clarified	False	23	Male	Non_Hispanic_White	5.021218343600274
Never_Clarified	False	5	Female	Non_Hispanic_White	3.2087611225188226
Never_Clarified	False	4	Male	Hispanic	11.181382614647502
Never_Clarified	False	9	Male	Non_Hispanic_White	3.430527036276523
Never_Clarified	False	0	Male	Non_Hispanic_White	16.28747433264887
Never_Clarified	False	72	Male	Hispanic	3.5318275154004106
Any_Clarified	False	112	Male	Hispanic	7.742642026009582
Never_Clarified	False	15	Male	Non_Hispanic_White	2.433949349760438
Never_Clarified	False	3	Female	Non_Hispanic_White	2.1464750171115674
Never_Clarified	False	11	Female	Non_Hispanic_White	2.726899383983573
Never_Clarified	False	8	Male	Non_Hispanic_White	7.353867214236824
Never_Clarified	False	5	Male	Non_Hispanic_White	1.3470225872689938
Never_Clarified	False	0	Male	Non_Hispanic_White	1.9630390143737169
Never_Clarified	False	1	Female	Non_Hispanic_White	5.462012320328542
Never_Clarified	False	48	Male	Other	1.88911704312115
Never_Clarified	False	20	Male	Non_Hispanic_White	12.810403832991105
Never_Clarified	False	62	Male	Non_Hispanic_White	0.3750855578370979
Never_Clarified	False	22	Male	Non_Hispanic_White	9.040383299110198
Never_Clarified	False	7	Female	Non_Hispanic_White	7.750855578370979
Never_Clarified	False	9	Female	Non_Hispanic_White	10.483230663928817
Any_Clarified	False	39	Female	Other	13.070499657768652
Never_Clarified	False	4	Female	Non_Hispanic_White	14.316221765913758
Never_Clarified	False	14	Female	Non_Hispanic_Black	16.33675564681725
Any_Clarified	False	38	Female	Non_Hispanic_White	3.980835044490075
Never_Clarified	False	171	Female	Hispanic	4.306639288158795
Never_Clarified	False	31	Male	Non_Hispanic_White	0.6160164271047228
Never_Clarified	False	4	Female	Non_Hispanic_White	4.82135523613963
Never_Clarified	False	10	Male	Non_Hispanic_White	14.907597535934292
Never_Clarified	False	18	Male	Non_Hispanic_White	1.566050650239562
Never_Clarified	True	5	Female	Non_Hispanic_White	16.49555099247091
Never_Clarified	False	14	Male	Non_Hispanic_White	17.89185489390828
Never_Clarified	False	3	Male	Non_Hispanic_White	9.377138945927449
Any_Clarified	False	20	Male	Non_Hispanic_White	6.8172484599589325
Any_Clarified	False	120	Female	Non_Hispanic_Black	14.924024640657084
Never_Clarified	False	6	Female	Hispanic	13.02943189596167
Any_Clarified	False	4	Male	Non_Hispanic_Black	13.22655715263518
Never_Clarified	False	1	Male	Non_Hispanic_White	13.768651608487335
Never_Clarified	False	13	Female	Non_Hispanic_White	11.301848049281316
Never_Clarified	False	58	Female	Non_Hispanic_White	14.245037645448322
Never_Clarified	False	0	Male	Non_Hispanic_White	15.550992470910336
Never_Clarified	False	5	Female	Non_Hispanic_White	12.476386036960983
Never_Clarified	False	9	Male	Non_Hispanic_White	1.5331964407939769
Never_Clarified	False	2	Female	Non_Hispanic_White	3.184120465434634
Never_Clarified	False	14	Female	Non_Hispanic_White	11.67419575633128
Never_Clarified	False	36	Female	Non_Hispanic_White	12.32580424366872
Never_Clarified	False	30	Male	Non_Hispanic_White	2.42299794661191
Never_Clarified	False	0	Female	Non_Hispanic_White	15.887748117727584
Never_Clarified	False	37	Female	Non_Hispanic_White	9.429158110882955
Never_Clarified	False	26	Male	Non_Hispanic_Black	1.5331964407939769
Never_Clarified	False	0	Female	Non_Hispanic_White	12.31211498973306
Any_Clarified	False	88	Male	Non_Hispanic_White	7.671457905544147
Never_Clarified	False	16	Male	Non_Hispanic_White	11.488021902806295
Never_Clarified	False	146	Male	Non_Hispanic_White	4.224503764544832
Never_Clarified	True	4	Male	Non_Hispanic_White	6.335386721423682
Never_Clarified	False	42	Female	Non_Hispanic_White	3.696098562628337
Never_Clarified	False	14	Male	Non_Hispanic_White	15.928815879534566
Never_Clarified	False	8	Female	Non_Hispanic_White	10.406570841889115
Never_Clarified	False	8	Male	Non_Hispanic_White	11.58384668035592
Any_Clarified	False	114	Female	Non_Hispanic_White	14.934976043805612
Never_Clarified	False	71	Female	Non_Hispanic_White	5.475701574264202
Never_Clarified	False	1	Female	Non_Hispanic_White	8.292950034223136
Never_Clarified	False	55	Female	Non_Hispanic_White	10.206707734428472
Never_Clarified	False	1	Female	Non_Hispanic_White	6.480492813141684
Never_Clarified	False	13	Male	Non_Hispanic_White	14.620123203285422
Never_Clarified	False	61	Female	Non_Hispanic_White	13.946611909650924
Never_Clarified	False	8	Female	Non_Hispanic_White	3.668720054757016
Never_Clarified	False	14	Male	Non_Hispanic_White	3.816563997262149
Never_Clarified	False	18	Female	Hispanic	6.633812457221081
Never_Clarified	False	3	Male	Non_Hispanic_White	13.749486652977414
Never_Clarified	False	2	Male	Non_Hispanic_White	13.763175906913071
Never_Clarified	False	5	Male	Non_Hispanic_White	12.134154688569472
Never_Clarified	False	0	Male	Hispanic	9.451060917180014
Never_Clarified	False	8	Male	Non_Hispanic_White	5.489390828199863
Never_Clarified	False	4	Female	Non_Hispanic_White	5.8507871321013
Never_Clarified	False	19	Male	Non_Hispanic_White	5.117043121149897
Never_Clarified	False	1	Male	Non_Hispanic_White	5.08145106091718
Never_Clarified	False	6	Male	Non_Hispanic_White	8.5201916495551
Never_Clarified	False	37	Female	Non_Hispanic_White	8.413415468856947
Never_Clarified	False	9	Female	Non_Hispanic_White	12.739219712525667
Never_Clarified	False	3	Female	Non_Hispanic_White	8.725530458590006
Any_Clarified	False	187	Female	Non_Hispanic_White	16.777549623545518
Never_Clarified	False	5	Female	Non_Hispanic_White	15.83299110198494
Any_Clarified	False	64	Male	Non_Hispanic_White	14.72416153319644
Never_Clarified	False	3	Male	Non_Hispanic_White	3.887748117727584
Never_Clarified	False	1	Female	Non_Hispanic_White	11.041752224503764
Never_Clarified	False	15	Female	Non_Hispanic_White	14.050650239561945
Any_Clarified	False	30	Female	Non_Hispanic_White	2.0177960301163584
Never_Clarified	False	32	Female	Non_Hispanic_White	9.946611909650924
Never_Clarified	False	12	Male	Non_Hispanic_White	6.138261464750171
Never_Clarified	False	44	Female	Non_Hispanic_Black	5.467488021902806
Never_Clarified	False	3	Male	Non_Hispanic_White	1.2457221081451062
Any_Clarified	False	75	Female	Non_Hispanic_White	9.021218343600276
Never_Clarified	False	42	Female	Non_Hispanic_White	8.692676249144421
Never_Clarified	False	14	Female	Non_Hispanic_White	12.837782340862423
Never_Clarified	False	16	Male	Non_Hispanic_White	5.916495550992471
Never_Clarified	False	13	Male	Non_Hispanic_White	4.980150581793292
Never_Clarified	False	14	Male	Non_Hispanic_White	1.9000684462696784
Never_Clarified	False	35	Female	Non_Hispanic_White	16.55852156057495
Never_Clarified	True	39	Male	Hispanic	11.542778918548938
Never_Clarified	False	28	Female	Non_Hispanic_White	5.163586584531143
Never_Clarified	False	5	Male	Non_Hispanic_White	10.26694045174538
Never_Clarified	False	20	Female	Non_Hispanic_White	5.713894592744696
Never_Clarified	False	22	Female	Non_Hispanic_White	3.594798083504449
Never_Clarified	True	293	Male	Non_Hispanic_White	4.046543463381246
Any_Clarified	False	43	Male	Non_Hispanic_Black	3.652292950034223
Any_Clarified	False	2	Female	Non_Hispanic_White	10.877481177275838
Never_Clarified	False	36	Male	Non_Hispanic_White	2.2587268993839835
Never_Clarified	False	2	Male	Non_Hispanic_White	3.134839151266256
Never_Clarified	False	13	Female	Non_Hispanic_White	10.677618069815194
Never_Clarified	False	10	Female	Non_Hispanic_White	14.609171800136892
Never_Clarified	False	11	Female	Hispanic	17.738535249828885
Never_Clarified	False	21	Female	Hispanic	11.38945927446954
Never_Clarified	False	8	Female	Hispanic	0.5667351129363449
Never_Clarified	False	23	Male	Hispanic	5.177275838466803
Never_Clarified	False	10	Female	Other	6.099931553730322
Any_Clarified	False	1	Male	Non_Hispanic_White	7.471594798083505
Never_Clarified	False	21	Male	Other	7.969883641341547
Never_Clarified	False	20	Male	Non_Hispanic_Black	9.22655715263518
Never_Clarified	False	1	Male	Non_Hispanic_White	2.707734428473648
Never_Clarified	False	27	Female	Non_Hispanic_White	6.0889801505817935
Never_Clarified	False	43	Male	Non_Hispanic_White	7.5564681724846
Never_Clarified	False	10	Female	Other	2.11088295687885
Never_Clarified	False	7	Female	Non_Hispanic_White	15.67419575633128
Never_Clarified	False	20	Male	Non_Hispanic_White	8.621492128678987
Never_Clarified	False	18	Male	Non_Hispanic_Black	8.88432580424367
Never_Clarified	True	48	Male	Non_Hispanic_White	13.462012320328542
Never_Clarified	True	19	Female	Non_Hispanic_White	14.269678302532512
Never_Clarified	False	31	Female	Hispanic	3.0882956878850103
Never_Clarified	False	4	Female	Other	2.9349760438056127
Never_Clarified	False	11	Female	Non_Hispanic_White	15.83025325119781
Never_Clarified	False	82	Male	Non_Hispanic_White	1.4099931553730325
Any_Clarified	False	12	Female	Non_Hispanic_White	6.683093771389459
Never_Clarified	True	23	Female	Hispanic	16.62696783025325
Never_Clarified	False	36	Female	Non_Hispanic_White	1.4811772758384667
Never_Clarified	False	16	Male	Non_Hispanic_White	8.711841204654347
Never_Clarified	False	1	Female	Non_Hispanic_White	6.757015742642026
Any_Clarified	False	88	Female	Non_Hispanic_White	15.326488706365502
Never_Clarified	False	6	Female	Non_Hispanic_White	11.709787816563995
Never_Clarified	False	12	Male	Non_Hispanic_White	2.269678302532512
Never_Clarified	False	9	Female	Non_Hispanic_White	14.1492128678987
Never_Clarified	False	3	Female	Non_Hispanic_White	10.247775496235455
Never_Clarified	False	13	Female	Non_Hispanic_White	17.218343600273784
Never_Clarified	False	3	Female	Non_Hispanic_White	2.6009582477754964
Never_Clarified	False	9	Male	Non_Hispanic_White	7.370294318959616
Never_Clarified	False	25	Female	Non_Hispanic_White	8.856947296372347
Never_Clarified	False	11	Female	Other	0.8213552361396304
Never_Clarified	False	2	Female	Non_Hispanic_White	15.006160164271048
Never_Clarified	False	23	Male	Non_Hispanic_White	10.789869952087612
Never_Clarified	False	7	Female	Non_Hispanic_White	4.394250513347022
Never_Clarified	False	12	Male	Non_Hispanic_White	16.177960301163587
Never_Clarified	False	7	Male	Non_Hispanic_White	3.983572895277208
Never_Clarified	False	74	Female	Non_Hispanic_White	11.394934976043803
Never_Clarified	False	75	Male	Other	12.446269678302532
Never_Clarified	False	22	Male	Non_Hispanic_White	1.002053388090349
Never_Clarified	False	23	Male	Non_Hispanic_White	2.264202600958248
Never_Clarified	False	9	Male	Non_Hispanic_White	14.576317590691309
Never_Clarified	False	6	Male	Non_Hispanic_White	6.579055441478439
Never_Clarified	False	5	Male	Non_Hispanic_White	4.421629021218344
Never_Clarified	False	1	Male	Non_Hispanic_White	15.75359342915811
Never_Clarified	False	4	Male	Non_Hispanic_White	16.922655715263517
Never_Clarified	False	8	Male	Non_Hispanic_White	8.971937029431896
Never_Clarified	False	1	Female	Non_Hispanic_White	3.589322381930185
Never_Clarified	False	21	Male	Non_Hispanic_White	8.281998631074606
Never_Clarified	False	7	Female	Non_Hispanic_White	3.0034223134839158
Never_Clarified	True	8	Male	Non_Hispanic_White	1.9685147159479808
Never_Clarified	True	8	Male	Non_Hispanic_White	0.922655715263518
Never_Clarified	True	15	Male	Non_Hispanic_White	11.145790554414784
Never_Clarified	False	17	Female	Non_Hispanic_White	3.3894592744695413
Never_Clarified	False	1	Female	Non_Hispanic_White	2.217659137577002
Never_Clarified	False	40	Female	Hispanic	3.0937713894592744
Any_Clarified	False	12	Female	Non_Hispanic_White	10.984257357973991
Never_Clarified	False	7	Female	Non_Hispanic_White	5.919233401779603
Never_Clarified	False	34	Male	Non_Hispanic_White	1.1772758384668036
Never_Clarified	False	10	Male	Non_Hispanic_White	1.404517453798768
Never_Clarified	False	17	Female	Non_Hispanic_White	8.83230663928816
Any_Clarified	False	13	Female	Non_Hispanic_White	8.290212183436003
Never_Clarified	False	0	Male	Non_Hispanic_White	11.794661190965092
Any_Clarified	False	13	Female	Non_Hispanic_White	16.92539356605065
Never_Clarified	False	19	Male	Non_Hispanic_White	3.865845311430527
Never_Clarified	False	26	Male	Non_Hispanic_White	1.4921286789869952
Never_Clarified	False	29	Female	Non_Hispanic_White	2.625598904859685
Never_Clarified	False	96	Female	Non_Hispanic_White	11.704312114989731
Never_Clarified	False	13	Female	Non_Hispanic_White	7.000684462696783
Any_Clarified	False	22	Female	Non_Hispanic_White	11.203285420944558
Never_Clarified	False	45	Female	Non_Hispanic_Black	4.733744010951403
Never_Clarified	True	29	Female	Hispanic	13.6290212183436
Never_Clarified	False	0	Male	Non_Hispanic_White	16.35318275154004
Never_Clarified	False	3	Female	Non_Hispanic_White	16.971937029431896
Never_Clarified	False	44	Female	Hispanic	7.72621492128679
Never_Clarified	False	21	Male	Non_Hispanic_White	10.666666666666666
Never_Clarified	False	6	Female	Non_Hispanic_White	11.252566735112936
Never_Clarified	False	14	Male	Non_Hispanic_White	13.14715947980835
Never_Clarified	False	14	Female	Non_Hispanic_White	0.5420944558521561
Never_Clarified	False	37	Female	Other	0.0383299110198494
Never_Clarified	False	1	Female	Non_Hispanic_Black	0.8733744010951403
Never_Clarified	False	7	Male	Non_Hispanic_White	2.080766598220397
Never_Clarified	False	16	Female	Non_Hispanic_White	5.861738535249829
Never_Clarified	False	9	Male	Non_Hispanic_White	16.438056125941138
Never_Clarified	False	1	Female	Non_Hispanic_Black	1.787816563997262
Never_Clarified	False	16	Female	Non_Hispanic_White	7.745379876796714
Never_Clarified	False	8	Male	Non_Hispanic_White	4.709103353867215
Never_Clarified	False	5	Male	Non_Hispanic_White	2.198494182067077
Never_Clarified	False	20	Female	Non_Hispanic_White	17.062286105407257
Never_Clarified	False	7	Male	Hispanic	1.377138945927447
Never_Clarified	False	12	Male	Non_Hispanic_Black	14.428473648186174
Never_Clarified	False	4	Male	Non_Hispanic_Black	9.437371663244353
Never_Clarified	True	18	Male	Non_Hispanic_White	4.2354551676933605
Never_Clarified	False	2	Male	Non_Hispanic_White	16.722792607802873
Never_Clarified	False	14	Male	Non_Hispanic_White	6.381930184804928
Never_Clarified	False	2	Male	Non_Hispanic_White	0.922655715263518
Any_Clarified	False	5	Female	Non_Hispanic_White	3.594798083504449
Never_Clarified	False	19	Female	Non_Hispanic_White	1.13347022587269
Never_Clarified	False	14	Female	Non_Hispanic_White	2.5735797399041758
Never_Clarified	False	7	Male	Non_Hispanic_White	0.8487337440109514
Never_Clarified	False	6	Female	Non_Hispanic_White	16.238193018480494
Never_Clarified	False	0	Male	Non_Hispanic_White	11.564681724845997
Never_Clarified	False	7	Female	Non_Hispanic_White	6.398357289527721
Never_Clarified	False	1	Male	Non_Hispanic_White	2.132785763175907
Never_Clarified	False	1	Female	Non_Hispanic_White	14.74880219028063
Any_Clarified	False	8	Female	Other	3.345653661875428
Any_Clarified	False	25	Male	Other	1.1225188227241616
Never_Clarified	False	4	Female	Non_Hispanic_White	8.862422997946611
Never_Clarified	False	28	Male	Non_Hispanic_White	2.839151266255989
Never_Clarified	False	3	Female	Non_Hispanic_White	8.758384668035593
Never_Clarified	False	0	Female	Non_Hispanic_White	8.361396303901437
Never_Clarified	False	1	Female	Non_Hispanic_White	5.946611909650924
Any_Clarified	False	119	Female	Non_Hispanic_White	13.065023956194388
Never_Clarified	False	4	Female	Non_Hispanic_White	4.213552361396304
Never_Clarified	False	12	Male	Non_Hispanic_White	2.855578370978782
Never_Clarified	False	19	Male	Non_Hispanic_White	4.320328542094456
Never_Clarified	False	12	Female	Non_Hispanic_Black	2.187542778918549
Never_Clarified	False	12	Male	Non_Hispanic_White	6.373716632443532
Any_Clarified	False	9	Female	Non_Hispanic_White	4.684462696783025
Never_Clarified	False	3	Male	Non_Hispanic_White	9.322381930184806
Never_Clarified	False	23	Female	Non_Hispanic_White	5.160848733744011
Never_Clarified	False	3	Female	Non_Hispanic_White	0.7392197125256673
Never_Clarified	False	0	Male	Non_Hispanic_White	1.054072553045859
Any_Clarified	False	16	Male	Non_Hispanic_White	11.822039698836411
Never_Clarified	False	16	Female	Non_Hispanic_White	0.2409308692676249
Never_Clarified	True	47	Male	Non_Hispanic_White	9.5523613963039
Never_Clarified	False	2	Male	Non_Hispanic_White	16.33949349760438
Never_Clarified	False	8	Male	Non_Hispanic_White	8.457221081451062
Never_Clarified	False	25	Male	Non_Hispanic_White	6.7734428473648185
Never_Clarified	False	22	Male	Non_Hispanic_White	1.0184804928131417
Never_Clarified	False	4	Male	Non_Hispanic_White	3.46611909650924
Never_Clarified	False	1	Male	Non_Hispanic_White	11.60848733744011
Never_Clarified	False	25	Male	Non_Hispanic_White	6.672142368240931
Never_Clarified	False	1	Female	Hispanic	4.030116358658453
Never_Clarified	False	216	Male	Non_Hispanic_Black	17.53867214236824
Any_Clarified	False	12	Male	Non_Hispanic_White	5.426420260095825
Never_Clarified	True	15	Female	Non_Hispanic_White	2.48870636550308
Any_Clarified	False	7	Female	Non_Hispanic_White	15.641341546885696
Any_Clarified	False	5	Female	Non_Hispanic_White	13.752224503764545
Never_Clarified	False	9	Male	Hispanic	5.949349760438056
Never_Clarified	False	9	Male	Non_Hispanic_White	2.3408624229979464
Never_Clarified	False	9	Female	Non_Hispanic_White	12.936344969199178
Never_Clarified	False	12	Female	Non_Hispanic_White	6.176591375770021
Any_Clarified	True	43	Female	Non_Hispanic_White	14.965092402464066
Never_Clarified	False	0	Female	Non_Hispanic_White	7.978097193702943
Never_Clarified	False	59	Female	Non_Hispanic_White	13.45927446954141
Never_Clarified	False	7	Female	Non_Hispanic_White	13.4072553045859
Never_Clarified	False	26	Male	Non_Hispanic_White	14.124572210814511
Never_Clarified	False	6	Male	Non_Hispanic_White	3.994524298425736
Never_Clarified	False	4	Male	Non_Hispanic_White	7.545516769336071
Never_Clarified	False	32	Female	Non_Hispanic_Black	11.268993839835728
Never_Clarified	False	17	Male	Non_Hispanic_White	8.517453798767967
Never_Clarified	True	44	Female	Non_Hispanic_White	1.828884325804244
Never_Clarified	False	20	Male	Other	5.713894592744696
Never_Clarified	False	21	Male	Non_Hispanic_White	1.5496235455167693
Never_Clarified	False	6	Male	Non_Hispanic_White	3.07460643394935
Never_Clarified	False	3	Male	Non_Hispanic_White	7.783709787816564
Never_Clarified	False	15	Male	Non_Hispanic_White	6.685831622176591
Never_Clarified	False	3	Male	Non_Hispanic_White	6.562628336755647
Never_Clarified	False	25	Male	Non_Hispanic_Black	11.321013004791238
Never_Clarified	False	33	Male	Non_Hispanic_White	3.838466803559206
Never_Clarified	False	1	Male	Non_Hispanic_White	4.632443531827516
Never_Clarified	False	11	Female	Non_Hispanic_White	13.91649555099247
Never_Clarified	False	18	Female	Non_Hispanic_White	3.6331279945242985
Never_Clarified	False	12	Female	Non_Hispanic_White	4.2354551676933605
Never_Clarified	False	18	Female	Non_Hispanic_White	11.263518138261464
Never_Clarified	False	18	Male	Non_Hispanic_White	12.271047227926076
Never_Clarified	False	10	Male	Non_Hispanic_White	1.3388090349075976
Any_Clarified	False	20	Female	Non_Hispanic_White	0.3422313483915126
Never_Clarified	False	10	Male	Non_Hispanic_White	4.53388090349076
Never_Clarified	False	6	Female	Non_Hispanic_White	7.482546201232033
Never_Clarified	False	8	Female	Non_Hispanic_White	3.7262149212867897
Never_Clarified	False	0	Female	Non_Hispanic_White	4.87337440109514
Never_Clarified	False	0	Male	Non_Hispanic_White	5.073237508555784
Never_Clarified	True	24	Male	Hispanic	4.301163586584531
Any_Clarified	False	78	Male	Non_Hispanic_White	2.2888432580424367
Never_Clarified	False	16	Male	Non_Hispanic_Black	11.756331279945243
Never_Clarified	False	2	Female	Non_Hispanic_White	6.861054072553046
Never_Clarified	False	12	Female	Hispanic	13.952087611225188
Never_Clarified	False	0	Male	Non_Hispanic_White	4.848733744010952
Never_Clarified	False	0	Male	Non_Hispanic_White	2.305270362765229
Never_Clarified	False	3	Female	Hispanic	16.892539356605067
Never_Clarified	False	3	Male	Non_Hispanic_White	5.136208076659822
Never_Clarified	True	21	Male	Non_Hispanic_White	12.65160848733744
Never_Clarified	False	2	Male	Non_Hispanic_White	11.104722792607802
Never_Clarified	False	0	Male	Non_Hispanic_White	16.380561259411362
Never_Clarified	False	1	Male	Hispanic	3.854893908281999
Never_Clarified	False	25	Female	Hispanic	9.596167008898014
Never_Clarified	False	5	Male	Non_Hispanic_White	4.862422997946612
Never_Clarified	False	1	Female	Hispanic	2.439425051334702
Any_Clarified	False	0	Male	Non_Hispanic_White	11.186858316221766
Never_Clarified	True	40	Female	Non_Hispanic_White	15.928815879534566
Never_Clarified	False	38	Male	Non_Hispanic_White	11.967145790554415
Never_Clarified	False	14	Male	Non_Hispanic_White	2.3107460643394937
Never_Clarified	False	0	Female	Non_Hispanic_White	6.551676933607118
Never_Clarified	False	29	Male	Hispanic	8.454483230663929
Never_Clarified	False	4	Female	Non_Hispanic_White	12.243668720054757
Never_Clarified	False	7	Female	Non_Hispanic_White	11.121149897330596
Never_Clarified	False	4	Male	Other	1.9876796714579053
Never_Clarified	False	6	Female	Non_Hispanic_White	5.152635181382615
Never_Clarified	False	7	Male	Non_Hispanic_White	11.75085557837098
Any_Clarified	False	26	Male	Non_Hispanic_Black	15.79192334017796
Never_Clarified	False	15	Female	Hispanic	6.581793292265571
Never_Clarified	False	8	Male	Non_Hispanic_White	13.741273100616016
Never_Clarified	False	28	Female	Non_Hispanic_White	4.388774811772758
Any_Clarified	False	187	Female	Other	2.7624914442162902
Never_Clarified	False	25	Male	Non_Hispanic_White	9.730321697467488
Never_Clarified	False	4	Male	Non_Hispanic_White	12.306639288158795
Never_Clarified	False	3	Female	Non_Hispanic_White	14.956878850102669
Never_Clarified	False	1	Male	Non_Hispanic_White	6.9431895961670085
Never_Clarified	False	5	Female	Hispanic	9.735797399041752
Never_Clarified	False	29	Female	Non_Hispanic_Black	12.399726214921287
Never_Clarified	False	30	Female	Non_Hispanic_White	6.157426420260096
Never_Clarified	False	31	Male	Non_Hispanic_White	17.09514031485284
Never_Clarified	False	14	Female	Non_Hispanic_White	6.47501711156742
Never_Clarified	False	20	Female	Non_Hispanic_White	0.9281314168377824
Never_Clarified	False	5	Female	Non_Hispanic_White	1.0759753593429158
Never_Clarified	False	27	Female	Other	12.07939767282683
Never_Clarified	False	10	Female	Non_Hispanic_White	10.929500342231348
Never_Clarified	False	2	Female	Non_Hispanic_White	9.522245037645447
Never_Clarified	False	3	Female	Non_Hispanic_White	0.840520191649555
Never_Clarified	False	34	Female	Non_Hispanic_White	11.586584531143052
Never_Clarified	False	1	Female	Non_Hispanic_White	9.971252566735114
Never_Clarified	False	1	Male	Non_Hispanic_White	14.507871321013004
Any_Clarified	False	45	Female	Non_Hispanic_White	16.139630390143736
Any_Clarified	False	91	Female	Non_Hispanic_White	1.6865160848733745
Never_Clarified	False	15	Male	Non_Hispanic_White	1.273100616016427
Never_Clarified	False	0	Male	Non_Hispanic_White	11.19233401779603
Never_Clarified	False	113	Female	Non_Hispanic_White	0.3559206023271731
Never_Clarified	False	36	Male	Non_Hispanic_Black	6.034223134839151
Never_Clarified	False	46	Female	Non_Hispanic_Black	11.520876112251882
Never_Clarified	False	8	Male	Non_Hispanic_White	13.64271047227926
Never_Clarified	False	4	Female	Non_Hispanic_White	5.645448323066393
Never_Clarified	False	2	Male	Other	1.678302532511978
Never_Clarified	False	7	Female	Non_Hispanic_White	9.894592744695414
Any_Clarified	False	9	Female	Non_Hispanic_Black	8.528405201916495
Any_Clarified	False	25	Female	Non_Hispanic_White	4.84599589322382
Never_Clarified	False	16	Female	Non_Hispanic_White	6.69678302532512
Never_Clarified	False	67	Male	Non_Hispanic_White	11.299110198494182
Never_Clarified	False	71	Male	Non_Hispanic_White	4.142368240930869
Never_Clarified	False	101	Female	Non_Hispanic_White	10.41204654346338
Never_Clarified	False	20	Male	Hispanic	3.403148528405202
Any_Clarified	False	46	Female	Non_Hispanic_White	13.883641341546886
Never_Clarified	False	39	Male	Non_Hispanic_White	1.026694045174538
Never_Clarified	False	0	Female	Non_Hispanic_White	4.747433264887063
Never_Clarified	False	4	Male	Non_Hispanic_White	7.797399041752224
Never_Clarified	False	2	Female	Non_Hispanic_White	13.801505817932922
Never_Clarified	False	3	Male	Non_Hispanic_White	12.572210814510608
Never_Clarified	False	82	Male	Non_Hispanic_White	3.1156741957563314
Any_Clarified	False	17	Female	Non_Hispanic_White	11.11567419575633
Never_Clarified	False	7	Female	Non_Hispanic_Black	16.700889801505816
Never_Clarified	False	5	Male	Non_Hispanic_White	5.661875427789186
Never_Clarified	False	5	Male	Hispanic	8.772073921971252
Never_Clarified	False	0	Female	Non_Hispanic_White	10.102669404517451
Never_Clarified	False	14	Female	Non_Hispanic_White	13.683778234086242
Never_Clarified	False	31	Male	Non_Hispanic_White	14.869267624914444
Never_Clarified	False	5	Male	Non_Hispanic_White	4.607802874743326
Never_Clarified	False	4	Male	Non_Hispanic_White	1.0321697467488022
Never_Clarified	False	7	Male	Non_Hispanic_White	13.571526351813826
Never_Clarified	False	0	Male	Non_Hispanic_White	14.360027378507873
Never_Clarified	False	6	Male	Non_Hispanic_White	6.611909650924025
Never_Clarified	False	12	Male	Non_Hispanic_White	3.0417522245037647
Never_Clarified	False	17	Female	Non_Hispanic_White	3.822039698836413
Never_Clarified	False	2	Female	Non_Hispanic_White	11.62217659137577
Never_Clarified	False	17	Female	Non_Hispanic_White	12.38877481177276
Never_Clarified	False	16	Male	Other	2.2286105407255303
Never_Clarified	False	18	Female	Non_Hispanic_White	0.810403832991102
Never_Clarified	False	4	Female	Non_Hispanic_White	17.240246406570844
Never_Clarified	False	12	Female	Non_Hispanic_White	16.520191649555098
Never_Clarified	False	30	Male	Non_Hispanic_White	2.0725530458590007
Never_Clarified	False	14	Female	Hispanic	4.161533196440794
Never_Clarified	False	1	Male	Non_Hispanic_White	4.876112251882272
Never_Clarified	False	15	Male	Non_Hispanic_White	3.512662559890486
Never_Clarified	False	13	Male	Non_Hispanic_White	1.5578370978781657
Never_Clarified	False	18	Female	Non_Hispanic_White	14.71047227926078
Never_Clarified	False	2	Male	Non_Hispanic_White	3.345653661875428
Never_Clarified	False	85	Female	Non_Hispanic_White	3.8521560574948666
Never_Clarified	False	5	Male	Non_Hispanic_White	6.143737166324435
Never_Clarified	False	1	Male	Non_Hispanic_White	17.180013689253936
Never_Clarified	False	3	Male	Non_Hispanic_White	2.704996577686516
Never_Clarified	False	8	Female	Non_Hispanic_White	0.8459958932238193
Never_Clarified	False	3	Male	Non_Hispanic_White	3.170431211498973
Never_Clarified	False	206	Female	Non_Hispanic_White	7.745379876796714
Never_Clarified	True	1	Male	Non_Hispanic_White	5.056810403832992
Never_Clarified	False	12	Female	Non_Hispanic_White	13.229295003422314
Never_Clarified	False	7	Male	Non_Hispanic_White	1.0759753593429158
Never_Clarified	False	17	Female	Non_Hispanic_White	14.767967145790555
Never_Clarified	False	6	Female	Non_Hispanic_White	1.5331964407939769
Never_Clarified	False	1	Male	Hispanic	1.4209445585215603
Never_Clarified	False	42	Female	Non_Hispanic_White	0.3066392881587953
Never_Clarified	False	7	Female	Other	4.175222450376454
Never_Clarified	False	6	Female	Non_Hispanic_White	7.534565366187543
Never_Clarified	False	3	Male	Hispanic	6.38466803559206
Any_Clarified	False	32	Female	Non_Hispanic_White	2.0342231348391517
Never_Clarified	False	14	Male	Non_Hispanic_White	4.788501026694045
Never_Clarified	False	22	Female	Non_Hispanic_White	13.869952087611225
Never_Clarified	False	11	Male	Non_Hispanic_White	7.496235455167693
Never_Clarified	False	32	Male	Non_Hispanic_White	7.427789185489391
Never_Clarified	False	6	Female	Other	1.6454483230663928
Never_Clarified	False	29	Male	Non_Hispanic_White	8.36413415468857
Never_Clarified	False	16	Female	Other	2.0095824777549622
Any_Clarified	False	5	Male	Non_Hispanic_White	15.121149897330596
Never_Clarified	False	15	Male	Non_Hispanic_White	14.568104038329912
Never_Clarified	False	5	Female	Non_Hispanic_White	3.006160164271048
Never_Clarified	False	11	Female	Non_Hispanic_White	6.064339493497604
Never_Clarified	False	9	Male	Non_Hispanic_White	2.2012320328542097
Never_Clarified	False	2	Male	Non_Hispanic_Black	7.446954140999315
Never_Clarified	False	1	Male	Non_Hispanic_White	5.752224503764545
Any_Clarified	True	4	Female	Non_Hispanic_White	12.969199178644764
Never_Clarified	False	21	Male	Non_Hispanic_White	11.132101300479125
Never_Clarified	False	11	Female	Non_Hispanic_White	15.578370978781656
Never_Clarified	False	27	Female	Non_Hispanic_White	1.678302532511978
Never_Clarified	False	12	Male	Non_Hispanic_White	6.453114305270363
Any_Clarified	False	19	Female	Non_Hispanic_White	10.009582477754964
Any_Clarified	False	19	Female	Other	8.947296372347708
Never_Clarified	True	6	Male	Non_Hispanic_White	14.622861054072551
Never_Clarified	False	8	Male	Non_Hispanic_White	14.877481177275838
Never_Clarified	False	13	Female	Non_Hispanic_White	4.42984257357974
Never_Clarified	False	12	Male	Non_Hispanic_White	2.754277891854894
Never_Clarified	False	45	Female	Non_Hispanic_White	15.101984941820673
Never_Clarified	True	24	Female	Non_Hispanic_White	14.105407255304586
Never_Clarified	False	3	Female	Non_Hispanic_White	3.5290896646132786
Never_Clarified	False	17	Male	Hispanic	7.564681724845996
Never_Clarified	False	12	Female	Other	0.4572210814510609
Any_Clarified	False	32	Male	Hispanic	4.016427104722792
Never_Clarified	False	37	Male	Non_Hispanic_White	0.7501711156741958
Never_Clarified	False	1	Female	Non_Hispanic_White	0.7885010266940452
Any_Clarified	False	37	Female	Non_Hispanic_White	2.272416153319644
Never_Clarified	False	7	Female	Non_Hispanic_White	6.639288158795345
Never_Clarified	False	4	Female	Non_Hispanic_White	9.47296372347707
Never_Clarified	False	3	Female	Non_Hispanic_White	8.698151950718685
Never_Clarified	False	1	Female	Other	16.479123887748116
Never_Clarified	False	1	Female	Non_Hispanic_White	4.076659822039699
Never_Clarified	False	17	Female	Non_Hispanic_White	16.75564681724846
Never_Clarified	False	18	Male	Non_Hispanic_White	0.5941136208076659
Never_Clarified	False	4	Female	Non_Hispanic_White	12.898015058179327
Never_Clarified	False	10	Male	Other	3.260780287474333
Never_Clarified	False	8	Female	Non_Hispanic_White	15.76454483230664
Never_Clarified	False	5	Female	Non_Hispanic_Black	6.880219028062971
Never_Clarified	False	3	Male	Hispanic	0.5147159479808351
Never_Clarified	False	16	Male	Non_Hispanic_White	0.4243668720054757
Never_Clarified	False	40	Male	Non_Hispanic_White	12.971937029431896
Never_Clarified	False	0	Female	Non_Hispanic_White	13.489390828199864
Never_Clarified	False	27	Female	Hispanic	9.478439425051334
Never_Clarified	False	4	Male	Non_Hispanic_Black	4.616016427104722
Any_Clarified	False	5	Female	Non_Hispanic_White	7.175906913073238
Never_Clarified	False	7	Female	Non_Hispanic_White	16.399726214921287
Never_Clarified	False	5	Male	Hispanic	3.619438740588638
Never_Clarified	False	55	Male	Non_Hispanic_White	1.2539356605065024
Never_Clarified	False	0	Female	Hispanic	17.607118412046542
Never_Clarified	False	7	Female	Non_Hispanic_White	10.392881587953456
Never_Clarified	False	7	Female	Hispanic	4.824093086926762
Never_Clarified	False	19	Male	Non_Hispanic_White	6.841889117043121
Any_Clarified	False	4	Female	Non_Hispanic_White	5.73305954825462
Never_Clarified	False	1	Female	Non_Hispanic_White	5.765913757700205
Never_Clarified	False	55	Female	Non_Hispanic_White	8.383299110198495
Never_Clarified	False	25	Male	Non_Hispanic_White	7.904175222450377
Never_Clarified	False	4	Male	Other	2.368240930869268
Never_Clarified	False	9	Male	Non_Hispanic_White	2.69678302532512
Any_Clarified	False	20	Female	Non_Hispanic_White	16.56125941136208
Never_Clarified	False	21	Male	Non_Hispanic_White	2.193018480492813
Never_Clarified	False	10	Female	Non_Hispanic_White	9.188227241615332
Never_Clarified	True	13	Male	Non_Hispanic_White	13.963039014373717
Never_Clarified	False	10	Female	Non_Hispanic_White	14.63107460643395
Never_Clarified	False	26	Female	Non_Hispanic_White	6.537987679671458
Never_Clarified	False	14	Female	Non_Hispanic_White	5.377138945927447
Never_Clarified	False	7	Male	Non_Hispanic_White	8.02464065708419
Never_Clarified	False	1	Female	Non_Hispanic_Black	1.106091718001369
Never_Clarified	False	15	Female	Non_Hispanic_White	3.337440109514032
Never_Clarified	False	24	Female	Other	15.082819986310746
Never_Clarified	False	33	Male	Non_Hispanic_White	0.648870636550308
Never_Clarified	False	9	Male	Non_Hispanic_White	15.34839151266256
Never_Clarified	False	10	Male	Non_Hispanic_White	4.826830937713894
Never_Clarified	False	15	Female	Non_Hispanic_White	16.21902806297057
Never_Clarified	False	20	Male	Other	3.7371663244353184
Never_Clarified	False	9	Female	Non_Hispanic_Black	3.403148528405202
Never_Clarified	False	1	Male	Non_Hispanic_White	1.1143052703627652
Never_Clarified	False	0	Female	Non_Hispanic_White	16.982888432580424
Never_Clarified	False	9	Male	Non_Hispanic_White	4.799452429842574
Never_Clarified	False	2	Female	Non_Hispanic_White	1.242984257357974
Never_Clarified	False	2	Male	Non_Hispanic_White	1.831622176591376
Never_Clarified	True	29	Male	Non_Hispanic_White	3.017111567419576
Any_Clarified	False	38	Male	Non_Hispanic_White	1.9082819986310744
Never_Clarified	False	2	Male	Non_Hispanic_White	3.67419575633128
Any_Clarified	False	38	Male	Non_Hispanic_White	10.13826146475017
Never_Clarified	False	6	Female	Non_Hispanic_White	3.991786447638604
Any_Clarified	False	14	Female	Non_Hispanic_White	16.722792607802873
Never_Clarified	False	10	Female	Non_Hispanic_White	6.439425051334703
Never_Clarified	False	22	Female	Other	16.246406570841888
Never_Clarified	False	5	Female	Non_Hispanic_White	4.678986995208761
Never_Clarified	False	2	Female	Non_Hispanic_White	7.493497604380561
Never_Clarified	False	9	Female	Non_Hispanic_White	14.882956878850102
Never_Clarified	False	5	Male	Non_Hispanic_White	1.8015058179329224
Never_Clarified	True	3	Male	Non_Hispanic_White	1.8781656399726212
Any_Clarified	False	66	Female	Non_Hispanic_White	4.574948665297741
Any_Clarified	False	21	Male	Non_Hispanic_White	14.075290896646132
Never_Clarified	False	12	Male	Non_Hispanic_White	8.02737850787132
Never_Clarified	False	1	Female	Non_Hispanic_White	15.775496235455169
Never_Clarified	False	13	Female	Non_Hispanic_White	12.219028062970567
Never_Clarified	False	0	Female	Non_Hispanic_White	11.04996577686516
Never_Clarified	True	7	Female	Non_Hispanic_Black	16.030116358658454
Never_Clarified	True	14	Male	Non_Hispanic_White	13.514031485284052
Never_Clarified	False	3	Female	Non_Hispanic_White	2.236824093086927
Never_Clarified	False	31	Male	Non_Hispanic_White	2.2861054072553046
Never_Clarified	False	27	Female	Non_Hispanic_White	6.496919917864476
Never_Clarified	False	0	Female	Non_Hispanic_White	6.767967145790554
Never_Clarified	False	17	Male	Non_Hispanic_White	4.186173853524983
Never_Clarified	False	3	Male	Hispanic	7.214236824093087
Never_Clarified	False	4	Female	Other	14.677618069815194
Never_Clarified	False	49	Female	Non_Hispanic_White	0.6324435318275154
Never_Clarified	False	2	Female	Non_Hispanic_White	14.770704996577686
Never_Clarified	False	85	Male	Non_Hispanic_White	2.9048596851471595
Never_Clarified	False	4	Male	Non_Hispanic_Black	1.7166324435318274
Never_Clarified	False	6	Male	Hispanic	9.007529089664612
Never_Clarified	False	1	Male	Non_Hispanic_White	12.0
Never_Clarified	False	21	Male	Non_Hispanic_White	9.659137577002053
Never_Clarified	False	9	Female	Non_Hispanic_White	13.149897330595484
Never_Clarified	False	20	Female	Non_Hispanic_White	14.72142368240931
Any_Clarified	False	24	Male	Non_Hispanic_White	12.41615331964408
Never_Clarified	False	11	Male	Non_Hispanic_White	10.03422313483915
Any_Clarified	False	11	Male	Non_Hispanic_White	1.541409993155373
Never_Clarified	False	39	Male	Non_Hispanic_White	9.207392197125255
Any_Clarified	False	3	Female	Non_Hispanic_White	15.433264887063656
Never_Clarified	False	9	Female	Non_Hispanic_White	14.03148528405202
Never_Clarified	False	63	Male	Non_Hispanic_White	3.3155373032169746
Never_Clarified	False	5	Female	Non_Hispanic_White	1.7467488021902806
Never_Clarified	False	3	Male	Other	2.844626967830253
Never_Clarified	False	17	Female	Hispanic	5.557837097878165
Never_Clarified	False	0	Female	Non_Hispanic_White	11.463381245722108
Never_Clarified	False	1	Female	Non_Hispanic_White	14.699520876112253
Never_Clarified	False	3	Female	Non_Hispanic_White	5.724845995893224
Never_Clarified	False	5	Female	Non_Hispanic_White	11.082819986310746
Any_Clarified	False	16	Female	Non_Hispanic_White	14.420260095824778
Any_Clarified	False	8	Female	Non_Hispanic_White	16.35318275154004
Never_Clarified	False	2	Female	Non_Hispanic_White	0.9308692676249144
Never_Clarified	False	1	Male	Non_Hispanic_White	13.385352498288844
Never_Clarified	False	15	Female	Hispanic	11.638603696098563
Never_Clarified	False	16	Female	Non_Hispanic_White	4.131416837782341
Never_Clarified	False	32	Male	Hispanic	8.470910335386721
Never_Clarified	False	6	Female	Non_Hispanic_White	10.2258726899384
Never_Clarified	False	3	Male	Non_Hispanic_White	12.262833675564682
Never_Clarified	False	36	Male	Non_Hispanic_White	6.083504449007529
Never_Clarified	False	3	Female	Non_Hispanic_White	10.803559206023271
Never_Clarified	False	1	Male	Non_Hispanic_White	14.989733059548255
Never_Clarified	True	5	Male	Non_Hispanic_White	13.533196440793978
Never_Clarified	False	10	Female	Non_Hispanic_Black	16.605065023956193
Never_Clarified	False	3	Male	Non_Hispanic_White	13.344284736481862
Any_Clarified	False	37	Male	Non_Hispanic_White	5.149897330595483
Never_Clarified	False	1	Female	Non_Hispanic_White	6.699520876112252
Never_Clarified	False	23	Male	Non_Hispanic_White	2.485968514715948
Never_Clarified	False	0	Male	Non_Hispanic_White	17.894592744695416
Never_Clarified	False	2	Male	Non_Hispanic_White	16.229979466119097
Never_Clarified	False	18	Male	Non_Hispanic_White	9.292265571526352
Never_Clarified	False	38	Male	Non_Hispanic_White	5.535934291581109
Never_Clarified	True	4	Male	Non_Hispanic_White	6.198494182067077
Never_Clarified	False	42	Male	Non_Hispanic_White	9.869952087611225
Never_Clarified	False	22	Male	Non_Hispanic_White	0.5612594113620808
Never_Clarified	False	0	Female	Non_Hispanic_White	6.899383983572895
Never_Clarified	False	10	Male	Hispanic	8.11772758384668
Never_Clarified	False	3	Male	Non_Hispanic_White	12.347707049965775
Never_Clarified	False	30	Female	Non_Hispanic_White	1.3853524982888432
Never_Clarified	False	3	Female	Non_Hispanic_White	17.366187542778917
Never_Clarified	False	16	Male	Non_Hispanic_White	9.891854893908285
Never_Clarified	False	5	Male	Hispanic	1.0704996577686516
Never_Clarified	False	1	Male	Non_Hispanic_White	14.880219028062973
Never_Clarified	False	4	Male	Non_Hispanic_White	6.206707734428473
Any_Clarified	False	8	Male	Non_Hispanic_White	10.913073237508556
Never_Clarified	False	3	Male	Non_Hispanic_White	7.723477070499658
Never_Clarified	True	106	Female	Non_Hispanic_White	13.084188911704311
Never_Clarified	False	12	Female	Non_Hispanic_White	16.99110198494182
Never_Clarified	False	5	Male	Non_Hispanic_White	16.298425735797398
Any_Clarified	False	37	Female	Non_Hispanic_White	13.952087611225188
Never_Clarified	False	47	Male	Non_Hispanic_White	7.378507871321013
Never_Clarified	False	2	Female	Non_Hispanic_White	2.4996577686516086
Never_Clarified	False	1	Male	Non_Hispanic_White	2.642026009582478
Never_Clarified	False	66	Female	Non_Hispanic_Black	9.010266940451745
Never_Clarified	False	1	Female	Non_Hispanic_White	15.939767282683096
Never_Clarified	False	5	Male	Non_Hispanic_White	2.236824093086927
Any_Clarified	False	11	Male	Non_Hispanic_White	2.5051334702258727
Any_Clarified	False	11	Female	Hispanic	2.543463381245722
Never_Clarified	False	8	Male	Non_Hispanic_White	2.751540041067762
Never_Clarified	False	23	Male	Non_Hispanic_White	11.080082135523616
Never_Clarified	True	74	Female	Non_Hispanic_White	12.69267624914442
Never_Clarified	False	17	Male	Non_Hispanic_White	3.701574264202601
Any_Clarified	False	3	Female	Non_Hispanic_Black	0.9856262833675564
Never_Clarified	False	28	Female	Non_Hispanic_White	15.739904175222453
Never_Clarified	False	10	Female	Non_Hispanic_White	0.7419575633127995
Never_Clarified	False	14	Male	Non_Hispanic_White	13.360711841204656
Never_Clarified	False	5	Female	Non_Hispanic_White	15.638603696098563
Never_Clarified	False	19	Male	Non_Hispanic_White	0.840520191649555
Any_Clarified	False	30	Male	Non_Hispanic_White	12.865160848733744
Never_Clarified	False	2	Female	Non_Hispanic_White	15.61122518822724
Never_Clarified	False	18	Male	Other	5.180013689253936
Any_Clarified	False	123	Male	Non_Hispanic_White	17.084188911704313
Never_Clarified	False	69	Female	Non_Hispanic_White	17.94387405886379
Never_Clarified	False	13	Male	Non_Hispanic_White	10.387405886379192
Any_Clarified	False	3	Male	Non_Hispanic_White	11.43874058863792
Never_Clarified	False	4	Male	Non_Hispanic_White	3.2580424366872007
Never_Clarified	False	12	Male	Non_Hispanic_White	12.752908966461328
Never_Clarified	False	17	Female	Non_Hispanic_White	13.765913757700206
Never_Clarified	False	4	Male	Non_Hispanic_White	4.522929500342231
Never_Clarified	False	0	Male	Non_Hispanic_White	13.645448323066391
Any_Clarified	False	12	Female	Non_Hispanic_White	13.820670773442847
Any_Clarified	False	50	Female	Non_Hispanic_White	5.823408624229979
Never_Clarified	False	4	Female	Non_Hispanic_White	17.01574264202601
Never_Clarified	False	73	Female	Non_Hispanic_White	3.9479808350444894
Never_Clarified	True	7	Female	Non_Hispanic_White	2.316221765913758
Any_Clarified	True	285	Female	Hispanic	11.912388774811772
Never_Clarified	False	11	Male	Non_Hispanic_White	1.6317590691307324
Never_Clarified	False	2	Female	Non_Hispanic_Black	12.501026694045176
Never_Clarified	False	0	Female	Non_Hispanic_White	3.600273785078713
Never_Clarified	False	24	Female	Non_Hispanic_White	7.616700889801506
Never_Clarified	False	21	Male	Non_Hispanic_White	15.312799452429845
Any_Clarified	False	33	Male	Non_Hispanic_White	1.0951403148528405
Never_Clarified	False	29	Male	Non_Hispanic_White	2.3436002737850785
Any_Clarified	False	179	Male	Non_Hispanic_White	11.94524298425736
Never_Clarified	False	7	Female	Non_Hispanic_White	5.924709103353867
Never_Clarified	False	15	Female	Non_Hispanic_White	10.028747433264886
Never_Clarified	False	4	Male	Non_Hispanic_White	17.2621492128679
Never_Clarified	False	2	Male	Other	10.913073237508556
Any_Clarified	False	6	Male	Other	15.134839151266256
Never_Clarified	False	15	Male	Non_Hispanic_White	4.090349075975359
Never_Clarified	False	1	Female	Non_Hispanic_White	1.5770020533880904
Never_Clarified	False	16	Female	Non_Hispanic_White	7.953456536618754
Never_Clarified	False	16	Female	Non_Hispanic_White	1.6673511293634498
Never_Clarified	False	22	Female	Non_Hispanic_White	14.962354551676931
Never_Clarified	False	27	Male	Non_Hispanic_White	12.210814510609172
Never_Clarified	False	3	Female	Non_Hispanic_White	6.335386721423682
Any_Clarified	True	12	Male	Non_Hispanic_White	15.575633127994523
Never_Clarified	False	1	Female	Non_Hispanic_White	15.07460643394935
Never_Clarified	False	10	Female	Non_Hispanic_White	4.5804243668720055
Never_Clarified	False	12	Female	Non_Hispanic_White	15.07460643394935
Never_Clarified	False	0	Male	Non_Hispanic_White	17.53867214236824
Never_Clarified	False	7	Female	Non_Hispanic_White	12.10403832991102
Never_Clarified	False	1	Male	Non_Hispanic_White	17.713894592744694
Never_Clarified	False	22	Female	Non_Hispanic_White	2.3627652292950034
Any_Clarified	False	203	Female	Non_Hispanic_White	7.616700889801506
Never_Clarified	False	33	Female	Non_Hispanic_Black	0.9281314168377824
Any_Clarified	False	219	Female	Hispanic	4.689938398357289
Never_Clarified	False	29	Female	Non_Hispanic_White	11.619438740588638
Never_Clarified	False	14	Female	Non_Hispanic_White	9.1854893908282
Never_Clarified	False	1	Male	Non_Hispanic_White	17.196440793976727
Never_Clarified	False	5	Male	Non_Hispanic_White	8.02737850787132
Never_Clarified	False	1	Male	Non_Hispanic_White	2.3107460643394937
Never_Clarified	False	1	Female	Non_Hispanic_White	15.808350444900752
Never_Clarified	False	14	Female	Hispanic	6.11088295687885
Never_Clarified	False	7	Male	Non_Hispanic_White	15.652292950034225
Never_Clarified	False	8	Male	Hispanic	4.347707049965777
Never_Clarified	False	9	Female	Non_Hispanic_White	14.261464750171116
Never_Clarified	False	12	Female	Other	4.758384668035592
Never_Clarified	False	2	Female	Non_Hispanic_White	15.252566735112936
Never_Clarified	False	4	Female	Hispanic	8.48186173853525
Never_Clarified	False	10	Female	Non_Hispanic_White	7.597535934291581
Never_Clarified	False	2	Male	Non_Hispanic_White	9.415468856947296
Any_Clarified	False	8	Male	Non_Hispanic_White	14.261464750171116
Never_Clarified	False	14	Female	Non_Hispanic_White	6.573579739904175
Never_Clarified	False	8	Male	Non_Hispanic_White	2.135523613963039
Never_Clarified	False	1	Male	Non_Hispanic_Black	2.154688569472964
Never_Clarified	False	5	Male	Non_Hispanic_White	17.88637919233402
Never_Clarified	False	1	Male	Non_Hispanic_White	7.471594798083505
Never_Clarified	False	1	Female	Non_Hispanic_White	14.792607802874745
Any_Clarified	False	14	Male	Non_Hispanic_White	9.385352498288844
Never_Clarified	False	1	Male	Non_Hispanic_White	0.6680355920602327
Any_Clarified	False	1	Male	Non_Hispanic_White	12.290212183436005
Never_Clarified	False	11	Male	Non_Hispanic_White	6.759753593429158
Any_Clarified	False	39	Female	Hispanic	8.640657084188911
Never_Clarified	False	23	Female	Non_Hispanic_White	9.538672142368242
Never_Clarified	False	12	Male	Other	1.1416837782340865
Never_Clarified	False	25	Female	Non_Hispanic_White	11.45242984257358
Never_Clarified	False	34	Male	Non_Hispanic_White	7.12662559890486
Never_Clarified	False	1	Female	Hispanic	16.27104722792608
Never_Clarified	False	6	Female	Non_Hispanic_White	1.6125941136208075
Never_Clarified	False	7	Male	Hispanic	7.310061601642711
Never_Clarified	False	14	Female	Non_Hispanic_White	5.412731006160164
Never_Clarified	False	8	Male	Non_Hispanic_White	5.434633812457221
Never_Clarified	False	29	Female	Non_Hispanic_White	11.772758384668036
Never_Clarified	False	62	Female	Non_Hispanic_White	6.299794661190965
Never_Clarified	False	22	Male	Non_Hispanic_White	4.295687885010267
Any_Clarified	False	118	Male	Non_Hispanic_White	1.5003422313483916
Never_Clarified	False	15	Female	Other	12.83230663928816
Never_Clarified	False	16	Male	Hispanic	3.017111567419576
Never_Clarified	False	19	Female	Non_Hispanic_White	2.425735797399042
Never_Clarified	False	1	Female	Non_Hispanic_White	14.41204654346338
Never_Clarified	False	46	Male	Non_Hispanic_White	7.211498973305955
Never_Clarified	False	3	Female	Non_Hispanic_Black	13.390828199863108
Never_Clarified	False	2	Male	Hispanic	7.405886379192334
Any_Clarified	False	36	Female	Non_Hispanic_White	9.722108145106091
Never_Clarified	False	4	Female	Non_Hispanic_White	9.875427789185489
Never_Clarified	False	5	Female	Non_Hispanic_White	5.19917864476386
Never_Clarified	False	11	Female	Non_Hispanic_White	15.7015742642026
Never_Clarified	False	6	Male	Non_Hispanic_Black	13.61533196440794
Never_Clarified	False	2	Male	Non_Hispanic_White	2.132785763175907
Never_Clarified	False	7	Female	Non_Hispanic_White	13.325119780971937
Never_Clarified	False	21	Female	Non_Hispanic_White	0.9007529089664612
Never_Clarified	False	21	Male	Non_Hispanic_White	3.2142368240930868
Never_Clarified	False	12	Male	Non_Hispanic_White	6.767967145790554
Never_Clarified	False	1	Male	Non_Hispanic_White	11.89596167008898
Any_Clarified	False	26	Female	Non_Hispanic_White	14.825462012320328
Never_Clarified	False	0	Female	Non_Hispanic_Black	4.731006160164271
Never_Clarified	False	40	Female	Other	3.233401779603012
Never_Clarified	False	1	Male	Non_Hispanic_White	1.1389459274469542
Any_Clarified	False	106	Female	Non_Hispanic_White	8.881587953456537
Never_Clarified	False	26	Female	Other	9.13620807665982
Never_Clarified	False	1	Female	Non_Hispanic_White	11.063655030800822
Any_Clarified	False	8	Female	Non_Hispanic_White	14.392881587953456
Never_Clarified	False	4	Female	Non_Hispanic_White	7.745379876796714
Any_Clarified	True	5	Female	Non_Hispanic_White	0.3230663928815879
Never_Clarified	False	0	Female	Non_Hispanic_White	9.344284736481862
Any_Clarified	False	6	Male	Non_Hispanic_White	7.24435318275154
Never_Clarified	False	3	Female	Non_Hispanic_White	5.924709103353867
Never_Clarified	False	6	Male	Non_Hispanic_White	6.157426420260096
Never_Clarified	False	57	Female	Non_Hispanic_White	8.881587953456537
Never_Clarified	False	22	Male	Non_Hispanic_White	7.184120465434634
Any_Clarified	False	15	Male	Hispanic	2.5270362765229293
Never_Clarified	False	1	Female	Non_Hispanic_White	5.796030116358659
Never_Clarified	False	4	Male	Non_Hispanic_White	15.605749486652975
Never_Clarified	False	17	Female	Non_Hispanic_White	12.577686516084873
Never_Clarified	False	6	Female	Non_Hispanic_White	13.196440793976729
Any_Clarified	False	17	Female	Non_Hispanic_White	13.66735112936345
Never_Clarified	True	25	Male	Non_Hispanic_White	6.116358658453114
Never_Clarified	False	45	Female	Non_Hispanic_Black	1.514031485284052
