# Supplementary material for: Clarification of adverse drug reactions by a pharmacovigilance team results in increased antibiotic re-prescribing at a freestanding United States children’s hospital
Source: PLoS One. 2024 Jan 12;19(1):e0295410. doi: 10.1371/journal.pone.0295410 (PMC10786368; doi:10.1371/journal.pone.0295410)
Supplement: S1 Data — (ZIP) [file pone.0295410.s004.zip › Deidentified_RQ1_Data/J01XA__J01.csv]

Group	Same_Class	Visit_Count	Sex	Analysis_Race_Combined	Age
Any_Clarified	False	11	Male	Other	0.2272416153319644
Any_Clarified	True	58	Male	Non_Hispanic_White	2.863791923340178
Never_Clarified	False	111	Male	Non_Hispanic_White	4.829568788501026
Never_Clarified	True	4	Female	Hispanic	10.04517453798768
Never_Clarified	False	54	Male	Non_Hispanic_White	10.261464750171116
Never_Clarified	False	60	Male	Other	9.58795345653662
Any_Clarified	True	128	Female	Non_Hispanic_White	8.63791923340178
Never_Clarified	False	29	Male	Non_Hispanic_White	16.856947296372347
Any_Clarified	False	5	Female	Non_Hispanic_White	15.132101300479125
Any_Clarified	True	177	Female	Non_Hispanic_White	1.8206707734428476
Any_Clarified	False	14	Female	Other	15.723477070499658
Never_Clarified	False	5	Female	Non_Hispanic_White	4.547570157426421
Any_Clarified	True	76	Male	Non_Hispanic_White	0.0766598220396988
Any_Clarified	True	9	Female	Non_Hispanic_White	15.274469541409994
Never_Clarified	False	3	Male	Non_Hispanic_White	14.940451745379876
Any_Clarified	False	52	Female	Non_Hispanic_White	9.14715947980835
Any_Clarified	True	60	Male	Non_Hispanic_White	1.267624914442163
Any_Clarified	False	66	Male	Non_Hispanic_White	15.449691991786448
Any_Clarified	True	8	Male	Non_Hispanic_White	17.724845995893222
Any_Clarified	False	58	Female	Non_Hispanic_White	13.00479123887748
Any_Clarified	True	9	Male	Non_Hispanic_White	15.27173169062286
Never_Clarified	False	0	Male	Non_Hispanic_White	1.45927446954141
Never_Clarified	False	9	Female	Non_Hispanic_White	15.939767282683096
Any_Clarified	False	41	Male	Non_Hispanic_White	13.437371663244353
Never_Clarified	True	136	Female	Other	0.3394934976043806
Any_Clarified	True	7	Female	Non_Hispanic_White	11.162217659137577
Never_Clarified	True	79	Female	Non_Hispanic_White	15.75359342915811
Never_Clarified	False	33	Male	Non_Hispanic_White	17.267624914442163
Never_Clarified	True	4	Female	Non_Hispanic_White	2.5489390828199863
Never_Clarified	False	5	Female	Non_Hispanic_White	15.874058863791925
Any_Clarified	False	69	Male	Non_Hispanic_White	8.982888432580424
Any_Clarified	False	35	Female	Non_Hispanic_White	17.590691307323752
Never_Clarified	False	15	Female	Non_Hispanic_White	2.43668720054757
Any_Clarified	True	203	Male	Hispanic	8.788501026694044
Any_Clarified	False	86	Female	Non_Hispanic_White	7.868583162217659
Never_Clarified	True	77	Female	Non_Hispanic_White	9.984941820670771
Never_Clarified	False	18	Male	Non_Hispanic_White	13.292265571526352
Any_Clarified	True	69	Male	Non_Hispanic_White	6.26694045174538
Any_Clarified	False	50	Female	Non_Hispanic_White	15.197809719370294
Never_Clarified	False	53	Male	Non_Hispanic_White	14.19028062970568
Any_Clarified	False	41	Male	Non_Hispanic_White	14.576317590691309
Never_Clarified	True	2	Male	Non_Hispanic_White	14.792607802874745
Any_Clarified	True	0	Female	Non_Hispanic_White	1.7248459958932238
Any_Clarified	True	62	Female	Non_Hispanic_White	3.980835044490075
Never_Clarified	False	11	Female	Non_Hispanic_White	10.444900752908966
Any_Clarified	False	26	Male	Non_Hispanic_White	2.245037645448323
Never_Clarified	False	13	Male	Non_Hispanic_White	3.671457905544148
Any_Clarified	True	148	Male	Non_Hispanic_White	0.9527720739219712
Any_Clarified	False	27	Male	Non_Hispanic_Black	16.49828884325804
Never_Clarified	False	47	Female	Non_Hispanic_White	15.178644763860367
Never_Clarified	False	4	Female	Non_Hispanic_White	14.165639972621491
Any_Clarified	False	83	Female	Non_Hispanic_White	15.953456536618754
Never_Clarified	False	8	Female	Non_Hispanic_White	10.795345653661876
Any_Clarified	False	26	Male	Non_Hispanic_White	15.014373716632443
Never_Clarified	False	10	Female	Non_Hispanic_White	9.401779603011637
Any_Clarified	False	2	Male	Other	14.390143737166325
Never_Clarified	False	0	Female	Non_Hispanic_White	17.842573579739906
Never_Clarified	False	50	Male	Non_Hispanic_White	6.55441478439425
Never_Clarified	False	87	Female	Other	2.477754962354552
Any_Clarified	False	76	Male	Hispanic	12.720054757015742
Never_Clarified	False	0	Female	Non_Hispanic_Black	13.776865160848734
Any_Clarified	True	120	Male	Non_Hispanic_White	0.7227926078028748
Any_Clarified	True	75	Male	Non_Hispanic_White	13.842573579739904
Never_Clarified	True	147	Female	Non_Hispanic_White	14.537987679671458
Any_Clarified	False	24	Female	Non_Hispanic_White	2.9979466119096507
Any_Clarified	False	19	Male	Non_Hispanic_White	16.906228610540726
Never_Clarified	False	2	Male	Non_Hispanic_White	3.5509924709103355
Any_Clarified	False	0	Male	Non_Hispanic_White	17.29226557152635
Any_Clarified	True	181	Male	Non_Hispanic_White	10.822724161533197
Never_Clarified	False	0	Male	Non_Hispanic_White	14.21492128678987
Never_Clarified	False	21	Male	Non_Hispanic_White	17.420944558521562
Any_Clarified	False	33	Female	Hispanic	16.829568788501028
Never_Clarified	False	4	Male	Hispanic	0.7802874743326489
Never_Clarified	False	7	Female	Non_Hispanic_White	17.70841889117043
Any_Clarified	False	102	Female	Non_Hispanic_White	4.971937029431896
Any_Clarified	True	1	Male	Non_Hispanic_White	15.030800821355236
Never_Clarified	True	29	Male	Hispanic	8.454483230663929
Any_Clarified	False	41	Female	Non_Hispanic_White	11.668720054757015
Never_Clarified	True	2	Male	Non_Hispanic_Black	12.219028062970567
Never_Clarified	False	40	Male	Hispanic	13.971252566735114
Any_Clarified	False	29	Male	Non_Hispanic_White	14.184804928131417
Any_Clarified	True	62	Female	Non_Hispanic_White	8.120465434633813
Any_Clarified	False	3	Female	Non_Hispanic_White	9.900068446269678
Never_Clarified	False	4	Male	Non_Hispanic_White	14.072553045859
Never_Clarified	False	52	Female	Non_Hispanic_White	0.6050650239561944
Any_Clarified	True	25	Female	Non_Hispanic_White	15.786447638603695
Never_Clarified	False	1	Male	Non_Hispanic_White	2.4722792607802875
Never_Clarified	False	6	Female	Non_Hispanic_White	17.60164271047228
Any_Clarified	False	122	Male	Hispanic	17.949349760438057
Any_Clarified	False	2	Male	Non_Hispanic_White	1.1909650924024642
Any_Clarified	False	149	Male	Non_Hispanic_White	10.600958247775496
Never_Clarified	True	63	Male	Non_Hispanic_White	17.8507871321013
Never_Clarified	False	0	Male	Non_Hispanic_White	12.295687885010269
Never_Clarified	False	10	Male	Non_Hispanic_White	1.4674880219028064
Any_Clarified	False	35	Female	Non_Hispanic_White	3.4140999315537304
Never_Clarified	False	110	Female	Non_Hispanic_White	3.5318275154004106
Never_Clarified	False	13	Female	Hispanic	15.786447638603695
Any_Clarified	True	177	Female	Non_Hispanic_White	2.8720054757015743
Any_Clarified	True	49	Male	Non_Hispanic_White	17.475701574264203
Never_Clarified	True	2	Male	Non_Hispanic_White	9.097878165639973
Never_Clarified	False	82	Female	Other	12.700889801505818
Any_Clarified	True	19	Female	Non_Hispanic_White	14.510609171800136
Never_Clarified	False	3	Male	Other	12.344969199178644
Never_Clarified	True	93	Male	Hispanic	8.501026694045175
Never_Clarified	False	12	Male	Other	10.168377823408624
Never_Clarified	False	1	Male	Other	7.493497604380561
Never_Clarified	False	2	Male	Non_Hispanic_White	15.383983572895277
Never_Clarified	False	66	Female	Non_Hispanic_White	0.4763860369609856
Any_Clarified	False	13	Female	Non_Hispanic_White	17.234770704996578
Never_Clarified	True	13	Male	Non_Hispanic_White	10.581793292265573
Never_Clarified	False	179	Male	Non_Hispanic_White	0.6351813826146475
Any_Clarified	False	1	Female	Non_Hispanic_White	15.121149897330596
Any_Clarified	False	3	Female	Non_Hispanic_White	7.668720054757015
Never_Clarified	False	1	Male	Other	2.412046543463381
Any_Clarified	False	149	Male	Non_Hispanic_White	3.2854209445585214
Any_Clarified	False	33	Female	Non_Hispanic_White	8.569472963723477
Never_Clarified	True	0	Female	Non_Hispanic_White	1.2813141683778233
Never_Clarified	False	7	Female	Non_Hispanic_White	1.9739904175222447
Never_Clarified	False	4	Female	Other	4.583162217659138
Any_Clarified	False	121	Female	Non_Hispanic_White	15.871321013004792
Any_Clarified	False	1	Male	Non_Hispanic_White	15.178644763860367
Any_Clarified	True	14	Female	Hispanic	0.8898015058179329
Never_Clarified	False	13	Female	Non_Hispanic_White	2.020533880903491
Never_Clarified	True	2	Female	Non_Hispanic_White	16.61054072553046
Never_Clarified	False	1	Female	Non_Hispanic_White	0.6598220396988365
Any_Clarified	False	99	Male	Other	12.457221081451062
Any_Clarified	True	172	Male	Non_Hispanic_White	6.529774127310062
Never_Clarified	False	0	Female	Non_Hispanic_White	17.793292265571527
Any_Clarified	False	109	Male	Hispanic	12.150581793292266
Never_Clarified	False	38	Male	Non_Hispanic_White	4.498288843258043
Never_Clarified	False	25	Female	Other	6.30527036276523
Any_Clarified	True	121	Female	Non_Hispanic_White	7.162217659137577
Any_Clarified	False	117	Female	Non_Hispanic_White	12.70362765229295
Any_Clarified	False	429	Male	Hispanic	1.516769336071184
Never_Clarified	False	4	Male	Hispanic	14.907597535934292
Any_Clarified	False	46	Male	Non_Hispanic_White	5.193702943189596
Never_Clarified	False	40	Female	Non_Hispanic_Black	6.921286789869952
Any_Clarified	True	109	Female	Non_Hispanic_White	0.0958247775496235
Never_Clarified	False	23	Female	Non_Hispanic_Black	17.913757700205338
Any_Clarified	True	174	Male	Hispanic	3.181382614647501
Any_Clarified	False	97	Male	Non_Hispanic_White	3.600273785078713
Any_Clarified	False	21	Male	Non_Hispanic_White	0.9062286105407256
Any_Clarified	True	10	Male	Hispanic	15.819301848049282
Never_Clarified	False	3	Female	Non_Hispanic_White	5.697467488021903
Never_Clarified	False	0	Male	Non_Hispanic_White	10.291581108829568
Never_Clarified	False	73	Male	Hispanic	17.00479123887748
Any_Clarified	False	10	Male	Non_Hispanic_White	11.077344284736482
Any_Clarified	False	27	Male	Non_Hispanic_White	2.729637234770705
Any_Clarified	False	25	Male	Non_Hispanic_White	16.265571526351813
Any_Clarified	True	59	Female	Non_Hispanic_White	15.68788501026694
Any_Clarified	True	111	Male	Hispanic	4.314852840520191
Any_Clarified	True	173	Female	Non_Hispanic_White	1.3032169746748803
Never_Clarified	False	14	Female	Hispanic	12.158795345653662
Any_Clarified	False	3	Female	Non_Hispanic_Black	13.919233401779604
Never_Clarified	False	41	Male	Non_Hispanic_White	13.607118412046544
Never_Clarified	False	6	Male	Non_Hispanic_White	16.48186173853525
Any_Clarified	False	40	Male	Non_Hispanic_White	0.3093771389459274
Any_Clarified	True	50	Male	Non_Hispanic_Black	6.401095140314853
Never_Clarified	True	400	Male	Hispanic	1.754962354551677
Any_Clarified	False	9	Male	Hispanic	17.37987679671458
Never_Clarified	True	3	Female	Non_Hispanic_White	17.746748802190282
Any_Clarified	False	24	Female	Non_Hispanic_White	12.180698151950718
Any_Clarified	True	133	Female	Other	7.871321013004791
Any_Clarified	True	128	Female	Non_Hispanic_White	8.281998631074606
Any_Clarified	True	46	Male	Non_Hispanic_White	10.182067077344286
Never_Clarified	False	6	Male	Non_Hispanic_White	10.113620807665985
Never_Clarified	False	18	Female	Non_Hispanic_White	13.555099247091034
Never_Clarified	False	74	Female	Non_Hispanic_White	16.804928131416837
Any_Clarified	True	275	Male	Other	1.0403832991101984
Never_Clarified	True	119	Male	Non_Hispanic_Black	1.5906913073237507
Never_Clarified	False	1	Male	Non_Hispanic_White	6.343600273785079
Any_Clarified	True	92	Male	Hispanic	15.312799452429845
Any_Clarified	False	87	Male	Non_Hispanic_White	6.412046543463381
Never_Clarified	True	186	Male	Non_Hispanic_White	11.742642026009582
Never_Clarified	False	1	Female	Non_Hispanic_White	15.15400410677618
Any_Clarified	False	41	Male	Non_Hispanic_White	13.645448323066391
Any_Clarified	True	235	Female	Non_Hispanic_White	3.98631074606434
Any_Clarified	False	52	Male	Non_Hispanic_White	2.7159479808350446
Any_Clarified	False	15	Male	Other	4.646132785763176
Never_Clarified	False	46	Female	Non_Hispanic_Black	17.462012320328544
Never_Clarified	True	14	Female	Non_Hispanic_White	6.658453114305271
Never_Clarified	True	70	Female	Non_Hispanic_Black	0.4572210814510609
Never_Clarified	True	152	Female	Non_Hispanic_White	14.981519507186858
Any_Clarified	True	80	Male	Other	9.99315537303217
Never_Clarified	False	11	Male	Non_Hispanic_White	2.803559206023272
Any_Clarified	True	86	Male	Non_Hispanic_White	12.421629021218344
Never_Clarified	False	35	Female	Non_Hispanic_White	0.6297056810403833
Any_Clarified	False	67	Female	Non_Hispanic_White	8.802190280629706
Any_Clarified	False	1	Male	Non_Hispanic_White	17.07049965776865
Never_Clarified	False	35	Male	Non_Hispanic_White	13.201916495550991
Never_Clarified	False	111	Male	Non_Hispanic_Black	2.360027378507872
Any_Clarified	False	10	Female	Non_Hispanic_White	6.757015742642026
Never_Clarified	False	13	Female	Non_Hispanic_White	0.5968514715947981
Never_Clarified	False	10	Male	Hispanic	6.510609171800137
Any_Clarified	False	9	Male	Non_Hispanic_White	16.815879534565365
Never_Clarified	False	10	Male	Non_Hispanic_White	16.958247775496236
Never_Clarified	False	12	Female	Non_Hispanic_White	14.789869952087612
Never_Clarified	False	14	Male	Hispanic	12.490075290896646
Never_Clarified	False	2	Female	Other	14.655715263518138
Never_Clarified	False	15	Female	Non_Hispanic_White	12.774811772758383
Any_Clarified	True	114	Male	Hispanic	7.208761122518823
Any_Clarified	True	6	Female	Non_Hispanic_White	5.971252566735113
Any_Clarified	True	76	Female	Non_Hispanic_White	5.95482546201232
Never_Clarified	False	5	Male	Non_Hispanic_White	6.74880219028063
Any_Clarified	True	88	Male	Non_Hispanic_White	11.238877481177276
Any_Clarified	False	22	Female	Non_Hispanic_White	11.134839151266256
Never_Clarified	False	8	Male	Non_Hispanic_Black	12.966461327857632
Never_Clarified	False	107	Female	Hispanic	4.0
Never_Clarified	False	22	Female	Non_Hispanic_White	10.11088295687885
Never_Clarified	False	39	Male	Non_Hispanic_White	4.783025325119781
Any_Clarified	False	25	Female	Non_Hispanic_White	11.865845311430528
Any_Clarified	False	82	Female	Non_Hispanic_White	10.90485968514716
Any_Clarified	False	14	Male	Non_Hispanic_White	9.921971252566737
Never_Clarified	True	10	Male	Non_Hispanic_Black	6.075290896646133
Any_Clarified	False	89	Female	Non_Hispanic_White	16.462696783025326
Any_Clarified	False	120	Male	Non_Hispanic_White	9.149897330595484
Never_Clarified	False	27	Female	Non_Hispanic_White	5.853524982888432
Never_Clarified	False	1	Female	Non_Hispanic_White	14.18754277891855
Any_Clarified	False	290	Female	Non_Hispanic_White	12.073921971252568
Never_Clarified	False	65	Male	Non_Hispanic_White	1.514031485284052
Never_Clarified	False	16	Male	Non_Hispanic_Black	12.36413415468857
Any_Clarified	False	53	Female	Non_Hispanic_White	16.4435318275154
Any_Clarified	True	58	Male	Non_Hispanic_White	15.655030800821356
Any_Clarified	False	76	Male	Non_Hispanic_White	3.2114989733059547
Any_Clarified	False	29	Female	Non_Hispanic_White	8.041067761806982
Any_Clarified	False	14	Male	Non_Hispanic_White	2.524298425735797
Never_Clarified	False	0	Female	Non_Hispanic_White	15.88227241615332
Never_Clarified	False	1	Female	Non_Hispanic_White	14.00684462696783
Never_Clarified	False	8	Female	Hispanic	7.167693360711842
Never_Clarified	True	81	Male	Non_Hispanic_Black	9.262149212867898
Never_Clarified	False	3	Female	Non_Hispanic_White	1.434633812457221
Never_Clarified	False	2	Male	Non_Hispanic_White	5.661875427789186
Any_Clarified	True	71	Female	Non_Hispanic_White	4.147843942505133
Any_Clarified	False	46	Female	Non_Hispanic_White	17.593429158110883
Never_Clarified	False	101	Female	Hispanic	16.33949349760438
Any_Clarified	False	69	Male	Non_Hispanic_White	9.64271047227926
Any_Clarified	False	34	Male	Non_Hispanic_White	14.160164271047227
Never_Clarified	False	0	Female	Non_Hispanic_White	17.724845995893222
Never_Clarified	False	10	Female	Non_Hispanic_White	15.709787816563995
Never_Clarified	False	27	Female	Non_Hispanic_White	7.676933607118412
Never_Clarified	False	48	Female	Non_Hispanic_White	6.880219028062971
Never_Clarified	False	3	Male	Hispanic	9.10609171800137
Never_Clarified	True	155	Female	Other	3.605749486652977
Any_Clarified	False	53	Male	Non_Hispanic_White	4.659822039698836
Never_Clarified	False	1	Female	Non_Hispanic_White	11.496235455167694
Never_Clarified	False	6	Female	Non_Hispanic_White	9.232032854209445
Any_Clarified	True	23	Male	Non_Hispanic_White	14.56536618754278
Never_Clarified	False	92	Female	Non_Hispanic_White	7.997262149212868
Any_Clarified	False	5	Female	Non_Hispanic_White	6.97056810403833
Any_Clarified	False	0	Female	Non_Hispanic_White	2.965092402464066
Never_Clarified	False	90	Male	Non_Hispanic_Black	0.7091033538672142
Never_Clarified	False	4	Female	Non_Hispanic_White	2.373716632443532
Never_Clarified	False	21	Female	Non_Hispanic_White	15.780971937029433
Any_Clarified	True	167	Male	Non_Hispanic_White	14.264202600958248
Never_Clarified	False	11	Male	Non_Hispanic_White	1.990417522245037
Any_Clarified	True	199	Male	Non_Hispanic_Black	8.68993839835729
Never_Clarified	False	72	Male	Non_Hispanic_White	5.3114305270362765
Never_Clarified	False	8	Female	Non_Hispanic_White	12.205338809034908
Never_Clarified	False	5	Female	Hispanic	1.3141683778234086
Any_Clarified	False	26	Female	Non_Hispanic_White	12.739219712525667
Never_Clarified	True	6	Male	Hispanic	3.6303901437371664
Any_Clarified	False	0	Female	Non_Hispanic_White	16.919917864476385
Never_Clarified	True	1	Male	Non_Hispanic_White	12.900752908966462
Never_Clarified	False	0	Female	Non_Hispanic_White	2.8145106091718
Any_Clarified	True	51	Female	Other	7.441478439425051
Any_Clarified	True	0	Female	Non_Hispanic_White	10.636550308008214
Never_Clarified	False	2	Male	Non_Hispanic_White	5.47296372347707
Never_Clarified	True	55	Male	Non_Hispanic_White	6.146475017111568
Any_Clarified	False	132	Female	Non_Hispanic_White	3.786447638603696
Never_Clarified	False	6	Male	Non_Hispanic_White	9.210130047912388
Any_Clarified	True	39	Male	Non_Hispanic_Black	11.603011635865846
Never_Clarified	True	40	Female	Non_Hispanic_Black	17.385352498288842
Any_Clarified	False	65	Female	Non_Hispanic_White	2.078028747433265
Any_Clarified	True	40	Female	Non_Hispanic_White	10.466803559206022
Any_Clarified	False	14	Female	Other	6.924024640657084
Any_Clarified	True	52	Male	Non_Hispanic_White	3.184120465434634
Any_Clarified	False	14	Female	Non_Hispanic_White	4.271047227926078
Any_Clarified	False	144	Male	Non_Hispanic_White	16.35044490075291
Never_Clarified	False	34	Male	Non_Hispanic_Black	1.809719370294319
Any_Clarified	True	105	Male	Other	15.537303216974674
Any_Clarified	False	5	Female	Non_Hispanic_Black	13.88911704312115
Any_Clarified	True	75	Male	Hispanic	8.021902806297057
Any_Clarified	True	131	Male	Non_Hispanic_White	0.9664613278576316
Any_Clarified	False	2	Female	Hispanic	6.2149212867898695
Any_Clarified	True	29	Female	Non_Hispanic_White	15.509924709103354
Never_Clarified	True	209	Male	Non_Hispanic_White	8.747433264887064
Any_Clarified	True	77	Female	Non_Hispanic_White	1.5633127994524298
Never_Clarified	True	150	Female	Non_Hispanic_White	10.472279260780288
Any_Clarified	True	226	Female	Non_Hispanic_White	9.09514031485284
Any_Clarified	False	71	Female	Non_Hispanic_White	0.8076659822039699
Any_Clarified	False	7	Male	Non_Hispanic_White	9.839835728952773
Any_Clarified	False	4	Male	Hispanic	1.1663244353182751
Never_Clarified	False	4	Female	Non_Hispanic_White	7.857631759069131
Any_Clarified	True	207	Female	Non_Hispanic_White	10.009582477754964
Any_Clarified	True	43	Male	Non_Hispanic_White	0.0164271047227926
Any_Clarified	False	7	Male	Non_Hispanic_White	12.05201916495551
Any_Clarified	True	35	Male	Non_Hispanic_White	6.379192334017796
Never_Clarified	False	100	Male	Non_Hispanic_White	13.817932922655714
Never_Clarified	True	6	Male	Non_Hispanic_White	17.587953456536617
Any_Clarified	True	19	Female	Non_Hispanic_White	8.27378507871321
Any_Clarified	False	3	Female	Non_Hispanic_White	15.436002737850789
Never_Clarified	False	52	Female	Non_Hispanic_Black	2.7707049965776864
Any_Clarified	True	10	Male	Non_Hispanic_White	1.1471594798083504
Never_Clarified	True	15	Male	Non_Hispanic_White	1.0075290896646132
Never_Clarified	False	20	Female	Non_Hispanic_White	15.000684462696784
Never_Clarified	False	4	Female	Non_Hispanic_White	0.0711841204654346
Any_Clarified	False	57	Male	Non_Hispanic_White	7.392197125256674
Any_Clarified	False	30	Male	Non_Hispanic_White	11.885010266940451
Never_Clarified	False	1	Male	Non_Hispanic_White	0.7063655030800822
Any_Clarified	False	22	Male	Non_Hispanic_White	15.772758384668036
Never_Clarified	False	24	Female	Non_Hispanic_White	0.0219028062970568
Any_Clarified	False	28	Male	Hispanic	11.45242984257358
Never_Clarified	False	57	Male	Other	7.216974674880219
Never_Clarified	False	5	Male	Non_Hispanic_White	12.306639288158795
Never_Clarified	False	35	Female	Non_Hispanic_White	13.900068446269678
Never_Clarified	True	41	Male	Non_Hispanic_White	7.857631759069131
Never_Clarified	False	10	Female	Non_Hispanic_White	14.255989048596852
Any_Clarified	False	223	Male	Hispanic	5.678302532511978
Never_Clarified	True	16	Male	Non_Hispanic_White	4.262833675564682
Never_Clarified	False	37	Female	Hispanic	17.467488021902806
Never_Clarified	True	0	Female	Hispanic	4.733744010951403
Never_Clarified	False	48	Female	Non_Hispanic_White	13.607118412046544
Never_Clarified	False	31	Female	Hispanic	0.4161533196440794
Never_Clarified	False	3	Female	Hispanic	3.994524298425736
Never_Clarified	False	18	Male	Non_Hispanic_White	9.084188911704311
Any_Clarified	False	0	Male	Non_Hispanic_White	8.41615331964408
Never_Clarified	False	16	Male	Other	6.201232032854209
Any_Clarified	False	12	Male	Non_Hispanic_Black	6.951403148528406
Any_Clarified	False	77	Female	Non_Hispanic_White	15.79192334017796
Any_Clarified	False	13	Male	Non_Hispanic_White	5.90280629705681
Never_Clarified	True	261	Male	Hispanic	5.90280629705681
Any_Clarified	True	150	Male	Non_Hispanic_White	1.9822039698836411
Any_Clarified	True	1	Male	Hispanic	12.941820670773442
Any_Clarified	False	167	Female	Hispanic	17.78507871321013
Any_Clarified	False	28	Female	Non_Hispanic_White	13.815195071868583
Never_Clarified	False	0	Female	Non_Hispanic_White	9.00479123887748
Any_Clarified	False	139	Female	Non_Hispanic_White	12.224503764544831
Never_Clarified	False	38	Female	Non_Hispanic_White	7.321013004791239
Any_Clarified	False	1	Male	Non_Hispanic_White	9.19917864476386
Any_Clarified	True	94	Male	Non_Hispanic_White	16.876112251882272
Any_Clarified	True	128	Male	Other	10.872005475701574
Never_Clarified	True	44	Female	Non_Hispanic_White	14.872005475701574
Never_Clarified	False	3	Male	Other	5.3579739904175225
Never_Clarified	False	46	Male	Non_Hispanic_White	5.73305954825462
Any_Clarified	False	219	Female	Hispanic	4.689938398357289
Any_Clarified	False	20	Male	Non_Hispanic_White	1.295003422313484
Any_Clarified	True	12	Male	Non_Hispanic_White	14.576317590691309
Never_Clarified	False	2	Male	Non_Hispanic_White	16.470910335386723
Any_Clarified	False	50	Male	Non_Hispanic_White	16.851471594798085
Any_Clarified	False	89	Female	Non_Hispanic_White	10.272416153319645
Never_Clarified	False	1	Female	Non_Hispanic_White	9.040383299110198
Any_Clarified	True	78	Female	Non_Hispanic_White	3.1485284052019167
Any_Clarified	False	18	Female	Hispanic	5.467488021902806
Any_Clarified	False	37	Female	Hispanic	7.603011635865846
Any_Clarified	False	7	Male	Non_Hispanic_White	5.171800136892539
Any_Clarified	False	35	Female	Non_Hispanic_White	17.065023956194388
Any_Clarified	False	22	Male	Non_Hispanic_White	12.815879534565369
Never_Clarified	False	12	Male	Non_Hispanic_White	8.70362765229295
Never_Clarified	False	4	Male	Non_Hispanic_White	4.818617385352498
Any_Clarified	True	57	Male	Non_Hispanic_White	2.699520876112252
Never_Clarified	False	8	Female	Non_Hispanic_White	5.623545516769336
Any_Clarified	True	64	Male	Non_Hispanic_White	12.15605749486653
Never_Clarified	False	2	Male	Non_Hispanic_White	13.24845995893224
Any_Clarified	False	3	Male	Non_Hispanic_White	15.761806981519507
Never_Clarified	False	18	Male	Hispanic	9.374401095140314
Any_Clarified	False	62	Female	Non_Hispanic_White	15.83025325119781
Never_Clarified	True	3	Female	Other	2.0698151950718686
Any_Clarified	False	45	Male	Non_Hispanic_White	1.894592744695414
Any_Clarified	False	7	Male	Non_Hispanic_White	10.368240930869268
Any_Clarified	False	7	Male	Non_Hispanic_White	16.993839835728952
Never_Clarified	False	13	Male	Non_Hispanic_White	6.9486652977412735
Any_Clarified	False	39	Female	Non_Hispanic_White	1.5222450376454484
Any_Clarified	False	15	Male	Non_Hispanic_White	0.7255304585900069
Any_Clarified	False	55	Female	Non_Hispanic_White	8.941820670773442
Any_Clarified	False	23	Male	Non_Hispanic_White	16.960985626283367
Any_Clarified	True	222	Female	Non_Hispanic_White	1.2101300479123889
Never_Clarified	True	6	Male	Non_Hispanic_White	15.11567419575633
Never_Clarified	False	44	Female	Non_Hispanic_White	15.321013004791238
Never_Clarified	False	40	Female	Non_Hispanic_White	6.472279260780288
Any_Clarified	False	11	Male	Non_Hispanic_White	3.7316906228610542
Never_Clarified	False	27	Female	Non_Hispanic_White	12.678986995208762
Any_Clarified	False	50	Male	Non_Hispanic_White	15.761806981519507
Never_Clarified	False	8	Male	Non_Hispanic_White	4.930869267624915
Any_Clarified	False	1	Male	Non_Hispanic_White	7.471594798083505
Any_Clarified	True	30	Male	Non_Hispanic_White	13.544147843942506
Never_Clarified	False	30	Male	Non_Hispanic_White	16.194387405886378
Never_Clarified	False	48	Female	Non_Hispanic_White	9.13620807665982
Any_Clarified	False	7	Male	Other	16.11498973305955
Any_Clarified	False	145	Male	Hispanic	9.215605749486652
Any_Clarified	True	30	Male	Non_Hispanic_White	16.39151266255989
Any_Clarified	True	129	Male	Non_Hispanic_White	1.2347707049965777
Never_Clarified	False	6	Female	Non_Hispanic_Black	16.84599589322382
Any_Clarified	False	182	Male	Non_Hispanic_White	7.247091033538672
Any_Clarified	True	33	Male	Non_Hispanic_White	4.216290212183436
Any_Clarified	True	120	Female	Non_Hispanic_White	11.118412046543463
Any_Clarified	False	51	Female	Non_Hispanic_White	16.865160848733744
Any_Clarified	True	103	Male	Non_Hispanic_White	0.1067761806981519
Any_Clarified	False	0	Female	Non_Hispanic_White	8.824093086926762
Any_Clarified	False	57	Male	Non_Hispanic_White	14.442162902121837
Never_Clarified	False	18	Male	Non_Hispanic_White	16.635181382614647
Any_Clarified	True	184	Female	Non_Hispanic_White	7.57015742642026
Never_Clarified	False	3	Male	Non_Hispanic_White	17.88637919233402
Never_Clarified	False	16	Male	Non_Hispanic_White	7.534565366187543
Never_Clarified	False	20	Male	Other	5.9958932238193015
Never_Clarified	False	2	Female	Other	6.277891854893908
Never_Clarified	True	9	Male	Other	4.616016427104722
Never_Clarified	False	0	Female	Hispanic	8.358658453114305
Never_Clarified	False	3	Male	Non_Hispanic_White	11.356605065023956
