# Supplementary material for: Clarification of adverse drug reactions by a pharmacovigilance team results in increased antibiotic re-prescribing at a freestanding United States children’s hospital
Source: PLoS One. 2024 Jan 12;19(1):e0295410. doi: 10.1371/journal.pone.0295410 (PMC10786368; doi:10.1371/journal.pone.0295410)
Supplement: S1 Data — (ZIP) [file pone.0295410.s004.zip › Deidentified_RQ1_Data/J01C__J01D.csv]

Group	Same_Class	Visit_Count	Sex	Analysis_Race_Combined	Age
Never_Clarified	True	2	Female	Non_Hispanic_White	8.692676249144421
Never_Clarified	False	9	Female	Non_Hispanic_White	9.683778234086242
Never_Clarified	False	4	Male	Non_Hispanic_White	1.2101300479123889
Never_Clarified	False	5	Female	Non_Hispanic_White	7.600273785078714
Never_Clarified	False	51	Female	Hispanic	1.2347707049965777
Never_Clarified	False	10	Male	Non_Hispanic_White	2.291581108829569
Never_Clarified	False	11	Female	Hispanic	1.4510609171800135
Any_Clarified	False	34	Female	Non_Hispanic_Black	2.516084873374401
Never_Clarified	False	21	Male	Hispanic	5.492128678986996
Never_Clarified	False	3	Male	Non_Hispanic_White	2.217659137577002
Never_Clarified	True	19	Female	Non_Hispanic_White	1.0403832991101984
Never_Clarified	False	7	Male	Hispanic	1.3442847364818618
Never_Clarified	False	0	Female	Non_Hispanic_White	3.802874743326489
Never_Clarified	False	1	Male	Non_Hispanic_White	5.5715263518138265
Never_Clarified	True	41	Female	Non_Hispanic_White	9.637234770704996
Never_Clarified	False	33	Male	Non_Hispanic_White	6.981519507186858
Never_Clarified	False	3	Female	Non_Hispanic_Black	16.56399726214921
Never_Clarified	False	4	Female	Non_Hispanic_White	0.8678986995208761
Never_Clarified	False	8	Male	Non_Hispanic_White	2.4996577686516086
Never_Clarified	False	7	Male	Non_Hispanic_White	1.943874058863792
Never_Clarified	False	3	Male	Other	4.687200547570157
Any_Clarified	False	77	Female	Hispanic	3.241615331964408
Never_Clarified	False	2	Male	Non_Hispanic_White	1.538672142368241
Never_Clarified	False	2	Female	Non_Hispanic_Black	16.213552361396303
Never_Clarified	False	0	Female	Non_Hispanic_White	13.262149212867898
Never_Clarified	False	4	Female	Non_Hispanic_White	3.3894592744695413
Never_Clarified	False	4	Male	Non_Hispanic_Black	7.978097193702943
Never_Clarified	True	15	Male	Non_Hispanic_White	5.483915126625599
Never_Clarified	False	18	Male	Non_Hispanic_Black	0.8158795345653662
Never_Clarified	False	1	Female	Non_Hispanic_White	1.4948665297741273
Never_Clarified	False	1	Male	Non_Hispanic_White	4.438056125941136
Never_Clarified	False	26	Male	Other	1.0047912388774811
Never_Clarified	False	0	Male	Non_Hispanic_White	1.349760438056126
Never_Clarified	False	1	Female	Non_Hispanic_White	1.0622861054072552
Never_Clarified	False	4	Male	Other	3.216974674880219
Never_Clarified	False	10	Female	Non_Hispanic_White	1.659137577002053
Never_Clarified	False	24	Female	Non_Hispanic_White	5.210130047912389
Never_Clarified	False	28	Female	Non_Hispanic_White	1.5770020533880904
Never_Clarified	False	26	Female	Hispanic	2.778918548939082
Never_Clarified	True	55	Male	Non_Hispanic_White	3.025325119780972
Never_Clarified	False	7	Female	Hispanic	1.267624914442163
Never_Clarified	False	9	Male	Non_Hispanic_White	1.434633812457221
Never_Clarified	False	4	Male	Non_Hispanic_White	2.184804928131417
Never_Clarified	False	1	Female	Non_Hispanic_White	7.8494182067077345
Never_Clarified	False	2	Male	Non_Hispanic_White	2.590006844626968
Never_Clarified	False	3	Male	Non_Hispanic_White	8.128678986995208
Never_Clarified	False	3	Male	Non_Hispanic_White	0.4818617385352498
Never_Clarified	True	7	Female	Non_Hispanic_White	6.639288158795345
Any_Clarified	False	5	Male	Non_Hispanic_White	1.571526351813826
Never_Clarified	False	52	Male	Hispanic	15.033538672142368
Never_Clarified	False	37	Female	Hispanic	1.3853524982888432
Never_Clarified	False	15	Female	Non_Hispanic_White	2.2313483915126624
Never_Clarified	False	6	Male	Non_Hispanic_White	4.700889801505818
Never_Clarified	False	0	Female	Non_Hispanic_White	1.0349075975359343
Never_Clarified	False	6	Female	Non_Hispanic_White	12.0
Never_Clarified	False	0	Female	Non_Hispanic_White	7.589322381930184
Any_Clarified	True	57	Male	Non_Hispanic_White	3.67419575633128
Never_Clarified	False	29	Female	Hispanic	7.3730321697467485
Never_Clarified	False	3	Male	Other	0.8049281314168378
Never_Clarified	False	1	Male	Hispanic	1.0978781656399723
Never_Clarified	False	31	Male	Non_Hispanic_White	5.5715263518138265
Never_Clarified	False	166	Male	Non_Hispanic_White	1.264887063655031
Never_Clarified	True	14	Female	Non_Hispanic_White	8.019164955509925
Never_Clarified	False	7	Female	Non_Hispanic_White	1.2457221081451062
Never_Clarified	False	32	Female	Non_Hispanic_White	1.4182067077344285
Never_Clarified	True	13	Male	Non_Hispanic_White	2.0643394934976045
Never_Clarified	False	0	Male	Non_Hispanic_Black	12.361396303901437
Never_Clarified	True	24	Male	Other	1.566050650239562
Never_Clarified	False	9	Male	Non_Hispanic_Black	1.0376454483230664
Never_Clarified	False	6	Male	Non_Hispanic_White	1.4757015742642026
Never_Clarified	False	12	Male	Non_Hispanic_White	16.799452429842574
Never_Clarified	False	8	Male	Other	0.7255304585900069
Never_Clarified	False	1	Female	Non_Hispanic_White	17.623545516769337
Never_Clarified	False	0	Female	Non_Hispanic_White	8.61327857631759
Never_Clarified	False	3	Female	Non_Hispanic_White	3.0910335386721424
Never_Clarified	False	51	Male	Non_Hispanic_White	5.155373032169747
Never_Clarified	False	39	Female	Hispanic	8.58590006844627
Never_Clarified	False	4	Female	Other	11.978097193702943
Never_Clarified	False	43	Male	Non_Hispanic_Black	0.9336071184120466
Any_Clarified	False	55	Male	Other	11.835728952772074
Never_Clarified	False	117	Male	Non_Hispanic_White	3.904175222450376
Never_Clarified	False	1	Female	Non_Hispanic_White	4.728268309377139
Never_Clarified	False	5	Female	Non_Hispanic_White	4.61327857631759
Never_Clarified	False	22	Female	Hispanic	1.9274469541409995
Never_Clarified	False	8	Male	Non_Hispanic_Black	0.6132785763175906
Any_Clarified	False	48	Male	Hispanic	5.796030116358659
Never_Clarified	False	4	Female	Non_Hispanic_White	7.299110198494182
Never_Clarified	False	72	Female	Non_Hispanic_Black	15.225188227241617
Never_Clarified	False	7	Male	Non_Hispanic_White	5.905544147843942
Never_Clarified	False	1	Female	Non_Hispanic_White	14.373716632443532
Never_Clarified	False	3	Female	Non_Hispanic_White	1.1827515400410678
Never_Clarified	False	3	Female	Non_Hispanic_White	13.683778234086242
Any_Clarified	False	47	Male	Hispanic	6.776180698151951
Never_Clarified	False	0	Female	Non_Hispanic_White	14.568104038329912
Never_Clarified	True	1	Female	Non_Hispanic_Black	1.054072553045859
Never_Clarified	False	13	Female	Non_Hispanic_White	5.193702943189596
Never_Clarified	False	4	Female	Non_Hispanic_White	7.383983572895278
Never_Clarified	False	8	Male	Non_Hispanic_White	1.3388090349075976
Never_Clarified	False	14	Female	Hispanic	0.5503080082135524
Never_Clarified	False	2	Male	Non_Hispanic_White	3.0006844626967832
Never_Clarified	False	13	Male	Non_Hispanic_Black	0.9089664613278576
Never_Clarified	False	9	Female	Non_Hispanic_White	1.2922655715263518
Never_Clarified	False	4	Male	Non_Hispanic_White	10.86379192334018
Never_Clarified	False	34	Male	Hispanic	0.837782340862423
Never_Clarified	False	1	Male	Hispanic	1.7248459958932238
Never_Clarified	False	2	Male	Non_Hispanic_White	6.576317590691307
Any_Clarified	False	25	Male	Non_Hispanic_White	2.0588637919233403
Any_Clarified	True	4	Male	Non_Hispanic_White	8.829568788501026
Any_Clarified	False	76	Male	Hispanic	4.736481861738535
Never_Clarified	False	176	Male	Non_Hispanic_White	9.00479123887748
Never_Clarified	False	7	Male	Non_Hispanic_White	1.1964407939767283
Any_Clarified	False	9	Female	Non_Hispanic_White	3.238877481177276
Never_Clarified	False	2	Female	Non_Hispanic_White	4.7118412046543465
Never_Clarified	True	15	Female	Non_Hispanic_White	7.047227926078029
Never_Clarified	False	7	Female	Non_Hispanic_Black	1.8124572210814511
Never_Clarified	False	34	Female	Non_Hispanic_White	1.111567419575633
Never_Clarified	False	23	Female	Non_Hispanic_Black	3.797399041752224
Never_Clarified	False	37	Male	Hispanic	0.971937029431896
Never_Clarified	False	18	Male	Non_Hispanic_Black	1.8754277891854891
Never_Clarified	False	19	Male	Non_Hispanic_Black	2.568104038329911
Never_Clarified	False	10	Male	Non_Hispanic_White	0.8240930869267625
Never_Clarified	False	8	Male	Non_Hispanic_White	1.1937029431895962
Never_Clarified	False	2	Female	Non_Hispanic_White	3.134839151266256
Never_Clarified	False	23	Female	Hispanic	0.9664613278576316
Never_Clarified	False	31	Male	Non_Hispanic_Black	0.914442162902122
Never_Clarified	False	234	Male	Non_Hispanic_Black	11.19507186858316
Never_Clarified	False	6	Female	Non_Hispanic_White	3.7207392197125255
Never_Clarified	False	0	Male	Non_Hispanic_White	8.336755646817249
Never_Clarified	False	8	Female	Non_Hispanic_White	1.0102669404517457
Never_Clarified	False	18	Female	Hispanic	4.97741273100616
Any_Clarified	False	55	Female	Non_Hispanic_White	12.971937029431896
Never_Clarified	False	11	Female	Non_Hispanic_Black	0.785763175906913
Any_Clarified	True	119	Female	Non_Hispanic_White	13.486652977412732
Never_Clarified	False	6	Male	Hispanic	8.76933607118412
Never_Clarified	False	0	Female	Non_Hispanic_White	15.88227241615332
Any_Clarified	False	24	Female	Hispanic	1.1991786447638604
Never_Clarified	False	13	Male	Non_Hispanic_Black	8.05201916495551
Never_Clarified	False	7	Female	Non_Hispanic_White	4.917180013689254
Never_Clarified	False	30	Male	Non_Hispanic_White	5.587953456536619
Never_Clarified	False	80	Female	Non_Hispanic_White	0.9801505817932924
Never_Clarified	False	41	Female	Non_Hispanic_White	9.891854893908285
Never_Clarified	False	2	Male	Non_Hispanic_White	1.2594113620807663
Never_Clarified	True	125	Male	Other	1.7522245037645447
Never_Clarified	False	6	Female	Non_Hispanic_White	5.604380561259411
Never_Clarified	False	10	Male	Non_Hispanic_White	5.404517453798768
Never_Clarified	False	29	Female	Non_Hispanic_White	0.9527720739219712
Any_Clarified	False	47	Female	Hispanic	8.37782340862423
Never_Clarified	False	12	Male	Non_Hispanic_White	1.4674880219028064
Never_Clarified	False	11	Male	Non_Hispanic_Black	13.130732375085556
Never_Clarified	False	15	Female	Non_Hispanic_White	1.571526351813826
Never_Clarified	False	17	Male	Non_Hispanic_White	1.1991786447638604
Never_Clarified	False	3	Female	Other	2.789869952087612
Never_Clarified	False	15	Male	Hispanic	12.750171115674195
Never_Clarified	False	0	Male	Non_Hispanic_White	14.472279260780288
Never_Clarified	False	0	Male	Non_Hispanic_White	1.377138945927447
Never_Clarified	False	11	Male	Non_Hispanic_White	5.390828199863107
Never_Clarified	False	0	Female	Non_Hispanic_Black	13.28952772073922
Never_Clarified	False	34	Male	Non_Hispanic_White	3.663244353182752
Never_Clarified	False	17	Male	Non_Hispanic_White	0.974674880219028
Never_Clarified	False	12	Female	Hispanic	9.177275838466803
Never_Clarified	False	33	Male	Non_Hispanic_White	0.9390828199863108
Never_Clarified	False	8	Male	Non_Hispanic_White	0.5995893223819302
Never_Clarified	False	3	Male	Non_Hispanic_White	0.5284052019164955
Never_Clarified	False	2	Male	Non_Hispanic_White	4.769336071184121
Never_Clarified	False	3	Male	Non_Hispanic_White	1.111567419575633
Never_Clarified	False	19	Female	Non_Hispanic_White	3.0910335386721424
Never_Clarified	False	12	Male	Non_Hispanic_White	6.6447638603696095
Any_Clarified	False	7	Female	Hispanic	9.880903490759753
Never_Clarified	False	2	Female	Non_Hispanic_White	5.032169746748802
Never_Clarified	False	6	Male	Non_Hispanic_White	9.09514031485284
Never_Clarified	False	145	Male	Non_Hispanic_White	12.848733744010952
Never_Clarified	False	12	Male	Non_Hispanic_White	1.054072553045859
Never_Clarified	False	9	Male	Non_Hispanic_White	1.919233401779603
Never_Clarified	False	7	Male	Hispanic	9.437371663244353
Never_Clarified	False	27	Female	Hispanic	10.05886379192334
Never_Clarified	True	4	Female	Non_Hispanic_White	4.224503764544832
Never_Clarified	False	6	Male	Non_Hispanic_White	6.176591375770021
Never_Clarified	False	7	Male	Other	1.51129363449692
Never_Clarified	False	12	Female	Non_Hispanic_White	0.0903490759753593
Any_Clarified	True	1	Male	Non_Hispanic_White	6.108145106091718
Never_Clarified	False	47	Female	Non_Hispanic_White	7.255304585900069
Never_Clarified	False	4	Male	Hispanic	1.73305954825462
Never_Clarified	False	5	Female	Non_Hispanic_Black	16.465434633812457
Never_Clarified	False	22	Female	Non_Hispanic_Black	2.261464750171116
Never_Clarified	False	17	Female	Hispanic	1.5003422313483916
Never_Clarified	False	11	Female	Non_Hispanic_White	8.290212183436003
Never_Clarified	False	6	Female	Non_Hispanic_Black	4.112251882272417
Never_Clarified	False	25	Female	Non_Hispanic_White	0.6105407255304586
Never_Clarified	False	18	Male	Non_Hispanic_White	4.941820670773443
Never_Clarified	False	8	Female	Non_Hispanic_White	1.9301848049281316
Never_Clarified	False	7	Female	Non_Hispanic_White	3.493497604380561
Never_Clarified	False	5	Male	Non_Hispanic_White	10.078028747433263
Never_Clarified	False	21	Male	Non_Hispanic_White	5.114305270362765
Never_Clarified	False	111	Male	Hispanic	5.138945927446954
Any_Clarified	True	23	Female	Non_Hispanic_White	15.79192334017796
Never_Clarified	False	59	Male	Non_Hispanic_White	0.5284052019164955
Never_Clarified	False	12	Female	Non_Hispanic_White	14.880219028062973
Never_Clarified	False	3	Female	Non_Hispanic_Black	0.8843258042436687
Never_Clarified	False	6	Female	Non_Hispanic_White	10.223134839151266
Never_Clarified	False	2	Male	Non_Hispanic_White	1.4099931553730325
Never_Clarified	False	41	Female	Hispanic	5.0978781656399725
Never_Clarified	False	2	Female	Non_Hispanic_White	7.115674195756331
Never_Clarified	False	26	Female	Non_Hispanic_White	7.186858316221766
Never_Clarified	False	1	Male	Non_Hispanic_White	6.921286789869952
Never_Clarified	False	83	Female	Hispanic	8.238193018480493
Never_Clarified	False	2	Female	Non_Hispanic_White	0.8843258042436687
Never_Clarified	False	3	Male	Non_Hispanic_White	2.1738535249828885
Any_Clarified	False	19	Male	Non_Hispanic_White	4.361396303901437
Never_Clarified	True	0	Male	Non_Hispanic_White	2.2039698836413417
Never_Clarified	False	52	Male	Hispanic	2.053388090349076
Never_Clarified	False	7	Male	Non_Hispanic_Black	6.047912388774812
Never_Clarified	False	5	Female	Non_Hispanic_White	3.600273785078713
Never_Clarified	False	17	Male	Non_Hispanic_White	5.754962354551677
Never_Clarified	False	9	Female	Non_Hispanic_Black	0.7337440109514032
Never_Clarified	False	0	Male	Non_Hispanic_White	0.8569472963723477
Never_Clarified	False	3	Male	Non_Hispanic_White	8.281998631074606
Never_Clarified	False	1	Female	Non_Hispanic_White	7.934291581108829
Never_Clarified	False	2	Female	Non_Hispanic_White	1.9630390143737169
Never_Clarified	False	134	Male	Non_Hispanic_White	7.394934976043806
Never_Clarified	False	1	Female	Non_Hispanic_White	17.10335386721424
Never_Clarified	False	5	Male	Hispanic	5.295003422313484
Never_Clarified	False	3	Female	Non_Hispanic_White	1.1197809719370295
Never_Clarified	False	14	Female	Non_Hispanic_White	0.8350444900752909
Never_Clarified	False	2	Female	Non_Hispanic_White	1.212867898699521
Never_Clarified	False	11	Male	Hispanic	1.8781656399726212
Never_Clarified	False	67	Female	Hispanic	1.2238193018480492
Never_Clarified	False	5	Female	Other	8.498288843258042
Never_Clarified	False	9	Female	Non_Hispanic_White	1.0869267624914445
Never_Clarified	False	0	Male	Non_Hispanic_White	3.268993839835729
Never_Clarified	False	4	Male	Non_Hispanic_White	6.477754962354552
Never_Clarified	False	45	Male	Non_Hispanic_White	0.8980150581793293
Never_Clarified	False	12	Male	Non_Hispanic_White	0.6735112936344969
Never_Clarified	False	13	Male	Hispanic	5.522245037645448
Never_Clarified	False	21	Male	Non_Hispanic_White	9.623545516769337
Never_Clarified	True	5	Female	Non_Hispanic_White	12.446269678302532
Never_Clarified	False	4	Female	Hispanic	6.1711156741957565
Never_Clarified	False	6	Female	Non_Hispanic_White	10.72142368240931
Never_Clarified	True	49	Male	Non_Hispanic_White	2.1492128678986995
Never_Clarified	False	9	Female	Non_Hispanic_White	0.9555099247091032
Any_Clarified	True	13	Female	Non_Hispanic_White	7.501711156741957
Never_Clarified	False	36	Male	Hispanic	5.61533196440794
Never_Clarified	False	37	Male	Non_Hispanic_White	1.4729637234770705
Never_Clarified	True	27	Female	Non_Hispanic_White	3.619438740588638
Never_Clarified	False	21	Male	Hispanic	2.299794661190965
Never_Clarified	False	2	Female	Non_Hispanic_White	2.0643394934976045
Never_Clarified	False	5	Female	Non_Hispanic_Black	0.999315537303217
Never_Clarified	False	5	Male	Non_Hispanic_White	6.168377823408624
Never_Clarified	False	2	Female	Non_Hispanic_White	3.715263518138261
Never_Clarified	False	6	Male	Non_Hispanic_White	6.8583162217659135
Never_Clarified	False	21	Male	Hispanic	4.876112251882272
Never_Clarified	False	3	Male	Non_Hispanic_White	8.511978097193703
Any_Clarified	False	66	Female	Non_Hispanic_White	2.817248459958932
Never_Clarified	False	2	Male	Non_Hispanic_White	0.7748117727583846
Any_Clarified	False	80	Female	Non_Hispanic_White	7.60848733744011
Never_Clarified	False	47	Female	Hispanic	1.6043805612594113
Never_Clarified	False	32	Female	Non_Hispanic_White	16.317590691307323
Never_Clarified	False	3	Female	Non_Hispanic_White	1.13347022587269
Never_Clarified	False	25	Female	Non_Hispanic_Black	0.8268309377138946
Never_Clarified	False	17	Male	Other	3.838466803559206
Never_Clarified	False	35	Male	Non_Hispanic_White	0.8021902806297057
Never_Clarified	False	0	Female	Non_Hispanic_White	17.782340862423
Never_Clarified	False	45	Female	Hispanic	5.702943189596167
Never_Clarified	False	4	Female	Non_Hispanic_White	0.8761122518822724
Never_Clarified	False	3	Female	Other	16.254620123203285
Never_Clarified	False	1	Male	Other	0.731006160164271
Never_Clarified	False	41	Male	Non_Hispanic_White	10.924024640657084
Never_Clarified	False	26	Female	Hispanic	5.023956194387406
Never_Clarified	False	5	Female	Non_Hispanic_White	7.433264887063655
Never_Clarified	False	0	Male	Non_Hispanic_White	1.514031485284052
Never_Clarified	False	15	Male	Hispanic	2.04517453798768
Never_Clarified	False	13	Male	Non_Hispanic_White	0.6735112936344969
Never_Clarified	False	2	Male	Other	16.27652292950034
Never_Clarified	False	10	Male	Non_Hispanic_White	5.724845995893224
Never_Clarified	False	11	Male	Non_Hispanic_White	1.5578370978781657
Never_Clarified	False	10	Male	Non_Hispanic_Black	3.143052703627652
Never_Clarified	False	4	Female	Non_Hispanic_Black	13.83709787816564
Never_Clarified	False	13	Male	Hispanic	2.9897330595482545
Never_Clarified	False	1	Male	Non_Hispanic_White	3.4989733059548254
Never_Clarified	True	9	Male	Non_Hispanic_White	0.5448323066392882
Never_Clarified	False	21	Male	Non_Hispanic_White	6.86652977412731
Any_Clarified	False	14	Female	Non_Hispanic_White	14.461327857631758
Never_Clarified	False	5	Male	Non_Hispanic_White	3.323750855578371
Any_Clarified	False	9	Male	Non_Hispanic_White	15.860369609856264
Never_Clarified	True	8	Female	Non_Hispanic_Black	1.111567419575633
Never_Clarified	False	19	Male	Hispanic	6.160164271047228
Never_Clarified	False	10	Female	Non_Hispanic_White	9.149897330595484
Never_Clarified	False	1	Female	Non_Hispanic_White	16.03832991101985
Never_Clarified	False	7	Female	Non_Hispanic_White	15.02258726899384
Never_Clarified	False	29	Female	Non_Hispanic_White	5.138945927446954
Never_Clarified	False	10	Female	Non_Hispanic_Black	3.641341546885695
Never_Clarified	True	2	Male	Non_Hispanic_White	7.216974674880219
Never_Clarified	False	11	Female	Non_Hispanic_White	2.236824093086927
Never_Clarified	False	2	Male	Non_Hispanic_White	1.4674880219028064
Never_Clarified	False	4	Male	Hispanic	6.031485284052019
Never_Clarified	True	17	Male	Non_Hispanic_White	8.517453798767967
Never_Clarified	False	2	Female	Non_Hispanic_Black	6.436687200547571
Never_Clarified	False	9	Male	Non_Hispanic_White	14.431211498973306
Never_Clarified	True	0	Male	Non_Hispanic_White	17.286789869952088
Any_Clarified	False	9	Male	Non_Hispanic_White	0.5311430527036276
Any_Clarified	False	24	Male	Non_Hispanic_White	1.2840520191649556
Never_Clarified	False	11	Male	Non_Hispanic_White	3.134839151266256
Never_Clarified	False	1	Female	Non_Hispanic_White	1.6700889801505818
Never_Clarified	False	38	Female	Non_Hispanic_Black	6.929500342231348
Any_Clarified	False	13	Male	Non_Hispanic_White	10.310746064339494
Never_Clarified	False	0	Male	Non_Hispanic_White	5.823408624229979
Never_Clarified	False	7	Male	Non_Hispanic_Black	9.486652977412732
Any_Clarified	False	55	Male	Hispanic	7.720739219712525
Never_Clarified	False	28	Male	Non_Hispanic_White	1.659137577002053
Never_Clarified	False	22	Male	Non_Hispanic_Black	0.70362765229295
Any_Clarified	False	26	Male	Non_Hispanic_White	4.030116358658453
Never_Clarified	False	8	Male	Non_Hispanic_White	7.052703627652293
Never_Clarified	False	117	Female	Non_Hispanic_Black	7.770020533880904
Never_Clarified	False	11	Female	Non_Hispanic_White	7.2498288843258045
Never_Clarified	False	23	Female	Hispanic	7.085557837097878
Never_Clarified	False	0	Male	Non_Hispanic_White	13.924709103353868
Never_Clarified	False	3	Female	Non_Hispanic_White	4.971937029431896
Never_Clarified	False	4	Female	Non_Hispanic_White	15.53182751540041
Never_Clarified	False	13	Female	Hispanic	12.331279945242985
Never_Clarified	False	0	Male	Non_Hispanic_White	8.27378507871321
Never_Clarified	False	109	Female	Non_Hispanic_White	6.190280629705681
Never_Clarified	False	30	Female	Non_Hispanic_White	1.0321697467488022
Never_Clarified	False	0	Male	Non_Hispanic_White	7.920602327173169
Never_Clarified	True	12	Female	Non_Hispanic_White	2.4969199178644765
Never_Clarified	False	21	Male	Non_Hispanic_White	4.457221081451061
Never_Clarified	False	26	Female	Non_Hispanic_White	1.2347707049965777
Never_Clarified	False	8	Male	Non_Hispanic_White	10.976043805612594
Never_Clarified	False	26	Female	Hispanic	12.498288843258042
Never_Clarified	False	22	Male	Non_Hispanic_White	11.88227241615332
Never_Clarified	False	9	Male	Non_Hispanic_Black	16.046543463381244
Never_Clarified	False	14	Male	Non_Hispanic_White	1.7604380561259412
Never_Clarified	False	3	Male	Non_Hispanic_White	1.103353867214237
Never_Clarified	False	10	Female	Non_Hispanic_White	3.323750855578371
Never_Clarified	False	34	Male	Hispanic	2.16290212183436
Never_Clarified	True	3	Male	Non_Hispanic_White	1.73305954825462
Never_Clarified	False	1	Female	Non_Hispanic_White	5.034907597535934
Never_Clarified	True	11	Female	Non_Hispanic_White	15.520876112251882
Any_Clarified	False	28	Female	Non_Hispanic_Black	17.48665297741273
Never_Clarified	False	19	Male	Hispanic	5.147159479808351
Never_Clarified	False	19	Male	Hispanic	3.055441478439425
Never_Clarified	False	4	Female	Non_Hispanic_White	3.2854209445585214
Never_Clarified	True	0	Male	Non_Hispanic_White	1.587953456536619
Never_Clarified	True	1	Male	Hispanic	5.916495550992471
Never_Clarified	False	6	Female	Non_Hispanic_White	7.268993839835729
Never_Clarified	False	14	Male	Non_Hispanic_White	6.9431895961670085
Any_Clarified	True	48	Male	Non_Hispanic_White	8.139630390143736
Never_Clarified	False	17	Female	Non_Hispanic_White	1.4893908281998631
Never_Clarified	False	9	Male	Non_Hispanic_White	1.4702258726899384
Never_Clarified	False	1	Female	Non_Hispanic_Black	12.396988364134154
Never_Clarified	False	1	Male	Other	2.691307323750856
Never_Clarified	False	0	Female	Non_Hispanic_White	2.220396988364134
Never_Clarified	False	1	Male	Non_Hispanic_White	3.3182751540041067
Never_Clarified	False	2	Female	Non_Hispanic_White	1.8069815195071868
Never_Clarified	False	15	Male	Non_Hispanic_White	1.0184804928131417
Never_Clarified	True	93	Male	Non_Hispanic_White	0.8733744010951403
Never_Clarified	False	21	Female	Hispanic	1.0239561943874058
Never_Clarified	False	21	Male	Non_Hispanic_White	3.3921971252566734
Never_Clarified	False	7	Male	Hispanic	4.290212183436003
Never_Clarified	False	0	Female	Non_Hispanic_Black	2.2888432580424367
Never_Clarified	False	31	Male	Non_Hispanic_White	4.810403832991102
Never_Clarified	False	10	Female	Non_Hispanic_White	13.229295003422314
Never_Clarified	False	2	Female	Non_Hispanic_White	6.5160848733744015
Never_Clarified	False	1	Male	Other	3.446954140999316
Never_Clarified	True	10	Male	Non_Hispanic_White	1.0075290896646132
Never_Clarified	False	5	Male	Hispanic	2.2888432580424367
Never_Clarified	False	12	Male	Non_Hispanic_White	2.299794661190965
Never_Clarified	False	70	Female	Hispanic	5.544147843942505
Never_Clarified	False	13	Male	Non_Hispanic_Black	8.544832306639288
Never_Clarified	False	2	Female	Hispanic	1.2594113620807663
Never_Clarified	False	25	Male	Hispanic	4.4435318275154
Never_Clarified	False	5	Male	Non_Hispanic_White	8.476386036960985
Never_Clarified	True	3	Male	Hispanic	10.338124572210814
Never_Clarified	True	7	Female	Hispanic	0.8678986995208761
Never_Clarified	False	32	Female	Non_Hispanic_White	6.926762491444216
Any_Clarified	False	64	Female	Non_Hispanic_White	1.08145106091718
Never_Clarified	True	19	Male	Hispanic	1.8124572210814511
Never_Clarified	False	5	Male	Non_Hispanic_White	0.7638603696098563
Never_Clarified	False	8	Female	Non_Hispanic_White	16.32580424366872
Never_Clarified	False	3	Male	Non_Hispanic_White	13.902806297056811
Never_Clarified	False	19	Male	Non_Hispanic_White	0.9390828199863108
Never_Clarified	False	71	Female	Other	10.521560574948666
Never_Clarified	True	9	Female	Non_Hispanic_Black	1.404517453798768
Never_Clarified	False	63	Female	Non_Hispanic_Black	9.13620807665982
Never_Clarified	False	6	Female	Other	3.3182751540041067
Never_Clarified	False	4	Female	Non_Hispanic_White	3.1485284052019167
Never_Clarified	False	43	Female	Hispanic	0.7255304585900069
Never_Clarified	False	6	Male	Non_Hispanic_White	1.273100616016427
Never_Clarified	False	36	Male	Non_Hispanic_White	0.7446954140999316
Never_Clarified	False	4	Male	Non_Hispanic_White	1.3086926762491444
Never_Clarified	False	12	Female	Non_Hispanic_White	2.050650239561944
Never_Clarified	False	10	Male	Other	8.317590691307323
Never_Clarified	False	37	Female	Non_Hispanic_Black	1.1006160164271048
Never_Clarified	False	0	Male	Non_Hispanic_White	6.261464750171116
Never_Clarified	False	0	Female	Non_Hispanic_White	5.122518822724161
Never_Clarified	False	0	Male	Non_Hispanic_Black	14.82819986310746
Never_Clarified	False	15	Female	Non_Hispanic_White	1.6837782340862424
Never_Clarified	False	9	Male	Non_Hispanic_Black	0.8870636550308009
Never_Clarified	True	1	Female	Non_Hispanic_White	6.573579739904175
Never_Clarified	False	20	Male	Non_Hispanic_White	1.5359342915811087
Never_Clarified	True	21	Female	Other	0.8049281314168378
Never_Clarified	False	50	Male	Non_Hispanic_White	6.590006844626968
Never_Clarified	False	7	Male	Other	1.0650239561943875
Never_Clarified	False	35	Female	Non_Hispanic_White	5.478439425051334
Never_Clarified	False	2	Female	Non_Hispanic_White	3.3155373032169746
Never_Clarified	False	1	Female	Non_Hispanic_White	8.802190280629706
Never_Clarified	False	25	Male	Hispanic	2.647501711156742
Never_Clarified	False	1	Male	Hispanic	0.8459958932238193
Never_Clarified	False	14	Male	Non_Hispanic_White	2.0698151950718686
Never_Clarified	False	3	Male	Other	1.749486652977413
Never_Clarified	False	10	Male	Non_Hispanic_White	1.2265571526351813
Never_Clarified	False	18	Male	Non_Hispanic_White	7.1594798083504445
Never_Clarified	False	5	Male	Non_Hispanic_White	7.260780287474333
Never_Clarified	False	0	Female	Non_Hispanic_Black	4.731006160164271
Never_Clarified	False	3	Male	Non_Hispanic_White	1.4428473648186173
Never_Clarified	False	18	Female	Non_Hispanic_White	1.4893908281998631
Never_Clarified	False	6	Female	Non_Hispanic_White	6.406570841889117
Never_Clarified	False	14	Female	Non_Hispanic_White	1.0924024640657084
Any_Clarified	False	5	Female	Hispanic	1.1663244353182751
Never_Clarified	False	11	Female	Non_Hispanic_White	15.203285420944558
Any_Clarified	True	3	Male	Non_Hispanic_White	2.48870636550308
Never_Clarified	False	7	Male	Non_Hispanic_White	1.3579739904175223
Never_Clarified	False	7	Female	Non_Hispanic_White	2.3572895277207397
Never_Clarified	False	0	Female	Non_Hispanic_White	12.5201916495551
Never_Clarified	False	3	Female	Non_Hispanic_White	3.972621492128679
Never_Clarified	False	14	Female	Non_Hispanic_White	6.784394250513347
Never_Clarified	False	32	Female	Non_Hispanic_Black	14.921286789869953
Never_Clarified	False	3	Female	Non_Hispanic_White	5.993155373032169
Never_Clarified	False	5	Female	Non_Hispanic_White	0.5749486652977412
Never_Clarified	False	3	Male	Non_Hispanic_White	2.0725530458590007
Never_Clarified	True	2	Female	Non_Hispanic_White	0.3559206023271731
Never_Clarified	False	5	Male	Hispanic	1.6892539356605063
Never_Clarified	False	1	Female	Non_Hispanic_White	2.740588637919233
Never_Clarified	False	2	Male	Non_Hispanic_White	3.12662559890486
Never_Clarified	False	16	Male	Hispanic	3.4743326488706368
Never_Clarified	False	9	Female	Non_Hispanic_White	1.7768651608487338
Never_Clarified	False	2	Female	Non_Hispanic_White	7.340177960301164
Never_Clarified	False	2	Female	Non_Hispanic_White	0.8295687885010267
Never_Clarified	False	5	Female	Non_Hispanic_White	9.048596851471595
Never_Clarified	False	29	Female	Non_Hispanic_White	12.314852840520192
Never_Clarified	False	3	Male	Non_Hispanic_White	14.5160848733744
Never_Clarified	True	12	Female	Non_Hispanic_White	0.5859000684462696
Never_Clarified	False	3	Female	Non_Hispanic_White	1.8781656399726212
Any_Clarified	False	8	Female	Non_Hispanic_White	6.803559206023272
Never_Clarified	False	1	Male	Non_Hispanic_White	6.609171800136893
Never_Clarified	False	6	Female	Non_Hispanic_White	10.212183436002736
Never_Clarified	False	4	Female	Non_Hispanic_White	1.0978781656399723
Never_Clarified	False	7	Female	Non_Hispanic_White	2.798083504449008
Never_Clarified	False	4	Female	Other	13.305954825462011
Never_Clarified	False	14	Female	Non_Hispanic_White	2.584531143052704
Never_Clarified	True	5	Female	Non_Hispanic_White	6.187542778918549
Never_Clarified	False	32	Female	Hispanic	0.8076659822039699
Never_Clarified	False	5	Female	Non_Hispanic_Black	16.906228610540726
Never_Clarified	True	11	Female	Non_Hispanic_White	8.224503764544833
Never_Clarified	False	18	Female	Non_Hispanic_Black	12.91170431211499
Never_Clarified	False	57	Male	Other	1.6317590691307324
Never_Clarified	False	41	Female	Non_Hispanic_White	9.218343600273784
Never_Clarified	False	3	Male	Non_Hispanic_White	1.1991786447638604
Never_Clarified	True	21	Male	Hispanic	4.402464065708419
Never_Clarified	False	1	Male	Non_Hispanic_White	2.778918548939082
Any_Clarified	False	11	Male	Other	1.0924024640657084
Never_Clarified	False	0	Male	Other	5.686516084873374
Never_Clarified	False	13	Male	Non_Hispanic_White	14.795345653661876
Never_Clarified	False	5	Male	Non_Hispanic_White	11.071868583162216
Never_Clarified	False	199	Female	Non_Hispanic_White	4.769336071184121
Any_Clarified	False	0	Male	Non_Hispanic_White	14.5160848733744
Never_Clarified	False	4	Male	Other	4.035592060232717
Never_Clarified	False	8	Male	Non_Hispanic_White	8.177960301163587
Never_Clarified	False	3	Male	Hispanic	12.41615331964408
Never_Clarified	False	19	Female	Non_Hispanic_White	0.3148528405201916
Never_Clarified	False	7	Female	Other	1.7631759069130732
Never_Clarified	False	75	Female	Non_Hispanic_Black	3.288158795345653
Never_Clarified	False	4	Female	Non_Hispanic_White	4.832306639288158
Never_Clarified	False	12	Female	Non_Hispanic_White	2.1793292265571527
Never_Clarified	False	14	Female	Non_Hispanic_White	0.1451060917180013
Never_Clarified	False	9	Female	Non_Hispanic_White	1.514031485284052
Never_Clarified	False	6	Male	Other	1.0212183436002735
Never_Clarified	True	11	Male	Non_Hispanic_White	2.193018480492813
Never_Clarified	False	5	Female	Non_Hispanic_White	0.3011635865845311
Never_Clarified	False	7	Female	Non_Hispanic_White	0.3613963039014374
Never_Clarified	False	15	Female	Hispanic	4.889801505817933
Never_Clarified	False	26	Male	Non_Hispanic_White	1.5633127994524298
Never_Clarified	False	3	Male	Non_Hispanic_White	0.6297056810403833
Never_Clarified	False	4	Female	Non_Hispanic_White	1.5550992470910336
Never_Clarified	False	26	Female	Non_Hispanic_White	1.0732375085557837
Never_Clarified	False	15	Male	Non_Hispanic_White	0.9034907597535934
Never_Clarified	False	25	Male	Hispanic	0.8596851471594799
Never_Clarified	False	26	Male	Non_Hispanic_White	2.5544147843942504
Never_Clarified	False	2	Male	Non_Hispanic_White	4.498288843258043
Never_Clarified	False	0	Male	Non_Hispanic_White	9.396303901437372
Never_Clarified	False	2	Female	Non_Hispanic_White	4.561259411362081
Never_Clarified	False	5	Male	Non_Hispanic_White	1.3388090349075976
Never_Clarified	False	1	Female	Non_Hispanic_White	13.245722108145106
Never_Clarified	False	4	Female	Non_Hispanic_White	15.137577002053389
Never_Clarified	False	3	Male	Non_Hispanic_Black	1.295003422313484
Never_Clarified	False	5	Female	Non_Hispanic_Black	7.84394250513347
Never_Clarified	False	6	Female	Other	5.4401095140314855
Never_Clarified	False	3	Male	Non_Hispanic_Black	15.745379876796717
Never_Clarified	False	74	Male	Non_Hispanic_Black	1.2539356605065024
Never_Clarified	False	7	Female	Non_Hispanic_White	3.9425051334702257
Never_Clarified	False	3	Female	Non_Hispanic_White	1.6454483230663928
Any_Clarified	False	85	Male	Non_Hispanic_White	5.66735112936345
Never_Clarified	False	55	Male	Non_Hispanic_White	9.763175906913071
Never_Clarified	False	6	Male	Non_Hispanic_White	5.171800136892539
Never_Clarified	False	12	Male	Non_Hispanic_White	10.272416153319645
Never_Clarified	False	36	Male	Non_Hispanic_White	1.3826146475017111
Never_Clarified	False	4	Male	Non_Hispanic_White	3.0362765229295
Never_Clarified	False	36	Female	Non_Hispanic_White	8.344969199178644
Never_Clarified	True	2	Male	Hispanic	13.776865160848734
Never_Clarified	False	22	Female	Hispanic	2.9596167008898013
Never_Clarified	False	24	Male	Non_Hispanic_White	1.404517453798768
Never_Clarified	True	1	Female	Non_Hispanic_White	1.3990417522245038
Never_Clarified	False	1	Male	Non_Hispanic_White	1.568788501026694
Never_Clarified	False	6	Male	Non_Hispanic_White	11.121149897330596
Never_Clarified	False	43	Female	Hispanic	0.971937029431896
Never_Clarified	False	0	Male	Non_Hispanic_White	5.820670773442847
Never_Clarified	False	2	Female	Non_Hispanic_White	2.190280629705681
Never_Clarified	True	37	Male	Non_Hispanic_White	2.2505133470225878
Never_Clarified	False	5	Male	Non_Hispanic_White	1.352498288843258
Never_Clarified	False	7	Female	Non_Hispanic_White	8.24640657084189
Never_Clarified	False	30	Male	Non_Hispanic_White	0.865160848733744
Never_Clarified	True	7	Female	Non_Hispanic_White	0.8733744010951403
Never_Clarified	False	20	Male	Non_Hispanic_White	8.2217659137577
Never_Clarified	False	32	Female	Non_Hispanic_Black	6.704996577686516
Never_Clarified	True	1	Male	Non_Hispanic_White	2.4750171115674195
Any_Clarified	False	1	Female	Non_Hispanic_White	9.883641341546886
Never_Clarified	False	9	Male	Non_Hispanic_White	2.751540041067762
Never_Clarified	False	0	Male	Non_Hispanic_White	4.473648186173854
Never_Clarified	False	13	Female	Hispanic	11.06091718001369
Never_Clarified	False	27	Male	Non_Hispanic_White	12.465434633812457
Never_Clarified	False	15	Male	Non_Hispanic_White	0.4462696783025325
Never_Clarified	False	2	Male	Non_Hispanic_White	5.23750855578371
Never_Clarified	False	14	Male	Non_Hispanic_White	4.4517453798767965
Never_Clarified	False	7	Female	Non_Hispanic_White	1.6919917864476386
Never_Clarified	False	6	Female	Non_Hispanic_White	16.057494866529773
Never_Clarified	True	81	Male	Non_Hispanic_White	7.57015742642026
Any_Clarified	False	1	Female	Non_Hispanic_White	1.7686516084873374
Never_Clarified	False	18	Female	Non_Hispanic_Black	0.783025325119781
Never_Clarified	False	12	Female	Non_Hispanic_White	13.790554414784394
Never_Clarified	False	32	Male	Non_Hispanic_White	2.2861054072553046
Never_Clarified	True	49	Female	Other	0.7611225188227242
Never_Clarified	False	6	Female	Non_Hispanic_White	0.785763175906913
Never_Clarified	False	16	Male	Non_Hispanic_White	0.3230663928815879
Never_Clarified	False	7	Male	Non_Hispanic_White	3.800136892539357
Never_Clarified	False	39	Male	Non_Hispanic_White	0.5968514715947981
Any_Clarified	False	23	Female	Non_Hispanic_White	14.32991101984942
Never_Clarified	False	64	Female	Non_Hispanic_White	0.8213552361396304
Never_Clarified	False	8	Male	Non_Hispanic_White	1.779603011635866
Never_Clarified	False	30	Female	Non_Hispanic_White	3.504449007529089
Never_Clarified	False	6	Male	Non_Hispanic_White	2.206707734428474
Never_Clarified	True	6	Female	Non_Hispanic_White	2.6694045174537986
Never_Clarified	False	51	Male	Non_Hispanic_Black	0.9117043121149896
Never_Clarified	False	6	Male	Non_Hispanic_White	2.135523613963039
Never_Clarified	False	22	Female	Non_Hispanic_White	8.479123887748118
Never_Clarified	False	17	Male	Non_Hispanic_White	1.2402464065708418
Any_Clarified	False	2	Male	Non_Hispanic_Black	9.462012320328542
Never_Clarified	False	1	Female	Non_Hispanic_White	7.863107460643395
Never_Clarified	False	3	Female	Non_Hispanic_White	10.286105407255304
Never_Clarified	False	21	Female	Hispanic	1.0075290896646132
Never_Clarified	True	2	Male	Hispanic	2.9322381930184807
Never_Clarified	False	34	Female	Hispanic	1.2813141683778233
Never_Clarified	False	16	Male	Non_Hispanic_White	7.950718685831622
Never_Clarified	False	5	Female	Non_Hispanic_White	3.370294318959617
Never_Clarified	False	8	Male	Non_Hispanic_White	2.7104722792607805
Never_Clarified	False	15	Female	Hispanic	10.247775496235455
Never_Clarified	False	2	Male	Non_Hispanic_White	2.329911019849418
Never_Clarified	False	59	Male	Non_Hispanic_White	4.3668720054757015
Never_Clarified	False	24	Male	Non_Hispanic_White	6.631074606433949
Never_Clarified	False	4	Female	Non_Hispanic_White	4.101300479123887
Never_Clarified	False	5	Male	Non_Hispanic_White	1.054072553045859
Never_Clarified	False	7	Male	Other	1.4099931553730325
Never_Clarified	False	14	Female	Non_Hispanic_White	2.598220396988364
Never_Clarified	False	3	Male	Non_Hispanic_Black	7.416837782340862
Never_Clarified	False	11	Male	Other	6.143737166324435
Never_Clarified	False	4	Male	Non_Hispanic_White	10.288843258042435
Never_Clarified	True	2	Male	Non_Hispanic_White	9.801505817932922
Any_Clarified	False	72	Male	Non_Hispanic_White	3.657768651608488
Never_Clarified	True	8	Male	Non_Hispanic_White	1.3880903490759753
Never_Clarified	False	6	Male	Non_Hispanic_White	0.3449691991786447
Never_Clarified	False	2	Male	Non_Hispanic_Black	6.198494182067077
Never_Clarified	False	9	Female	Non_Hispanic_White	4.396988364134154
Any_Clarified	False	105	Male	Non_Hispanic_Black	1.1279945242984255
Never_Clarified	False	25	Female	Hispanic	1.336071184120465
Any_Clarified	False	30	Female	Non_Hispanic_Black	2.6338124572210813
Any_Clarified	False	0	Female	Non_Hispanic_White	9.609856262833675
Never_Clarified	False	47	Male	Hispanic	4.328542094455853
Never_Clarified	False	5	Male	Non_Hispanic_White	3.991786447638604
Any_Clarified	False	19	Female	Non_Hispanic_Black	4.005475701574264
Never_Clarified	False	6	Female	Non_Hispanic_White	1.8754277891854891
Any_Clarified	True	71	Female	Non_Hispanic_Black	14.924024640657084
Never_Clarified	False	14	Male	Non_Hispanic_White	6.548939082819986
Never_Clarified	False	10	Female	Non_Hispanic_White	6.959616700889802
Never_Clarified	False	0	Male	Non_Hispanic_White	3.071868583162217
Never_Clarified	False	26	Male	Hispanic	0.947296372347707
Never_Clarified	False	1	Male	Non_Hispanic_White	3.761806981519507
Never_Clarified	False	10	Female	Non_Hispanic_White	3.430527036276523
Never_Clarified	False	3	Male	Non_Hispanic_White	5.314168377823409
Never_Clarified	False	14	Male	Non_Hispanic_White	1.7138945927446954
Never_Clarified	True	9	Female	Non_Hispanic_White	10.30800821355236
Never_Clarified	False	12	Male	Hispanic	0.5475701574264202
Never_Clarified	False	10	Male	Non_Hispanic_White	8.183436002737851
Never_Clarified	False	16	Female	Non_Hispanic_White	1.5633127994524298
Never_Clarified	False	16	Male	Non_Hispanic_White	8.711841204654347
Any_Clarified	True	3	Male	Non_Hispanic_White	5.486652977412731
Never_Clarified	False	15	Female	Non_Hispanic_White	5.618069815195072
Never_Clarified	False	19	Male	Non_Hispanic_White	13.021218343600276
Never_Clarified	False	5	Male	Non_Hispanic_Black	0.9911019849418208
Any_Clarified	False	11	Male	Non_Hispanic_White	0.621492128678987
Never_Clarified	False	6	Female	Hispanic	7.94798083504449
Any_Clarified	False	71	Female	Hispanic	0.8432580424366872
Never_Clarified	False	0	Female	Non_Hispanic_White	0.8158795345653662
Never_Clarified	False	4	Male	Non_Hispanic_White	9.193702943189596
Never_Clarified	False	7	Female	Hispanic	7.816563997262149
Never_Clarified	False	24	Male	Non_Hispanic_Black	9.045859000684462
Never_Clarified	False	9	Male	Non_Hispanic_White	2.135523613963039
Never_Clarified	True	2	Male	Non_Hispanic_White	2.305270362765229
Never_Clarified	True	1	Female	Non_Hispanic_White	6.455852156057495
Never_Clarified	False	12	Male	Non_Hispanic_White	1.0458590006844628
Never_Clarified	False	12	Female	Non_Hispanic_Black	1.242984257357974
Never_Clarified	False	9	Male	Non_Hispanic_White	2.305270362765229
Never_Clarified	False	13	Male	Non_Hispanic_White	1.1279945242984255
Never_Clarified	False	7	Male	Non_Hispanic_White	6.707734428473648
Never_Clarified	False	3	Male	Hispanic	2.004106776180698
Never_Clarified	False	0	Male	Non_Hispanic_White	1.7631759069130732
Never_Clarified	False	10	Female	Non_Hispanic_White	3.715263518138261
Never_Clarified	False	51	Female	Non_Hispanic_White	15.42505133470226
Never_Clarified	False	4	Male	Non_Hispanic_White	7.660506502395619
Never_Clarified	False	22	Female	Non_Hispanic_White	9.508555783709788
Never_Clarified	False	4	Female	Non_Hispanic_Black	0.7392197125256673
Never_Clarified	True	15	Female	Non_Hispanic_White	0.8815879534565366
Never_Clarified	False	5	Male	Non_Hispanic_White	10.075290896646132
Never_Clarified	False	2	Female	Non_Hispanic_Black	4.153319644079398
Never_Clarified	False	0	Male	Other	16.229979466119097
Never_Clarified	False	5	Male	Non_Hispanic_White	5.086926762491444
Never_Clarified	False	6	Male	Non_Hispanic_White	4.824093086926762
Never_Clarified	False	51	Male	Non_Hispanic_White	12.002737850787131
Never_Clarified	False	28	Female	Non_Hispanic_Black	0.9363449691991786
Never_Clarified	True	2	Male	Hispanic	1.8234086242299796
Never_Clarified	False	2	Male	Non_Hispanic_White	13.034907597535934
Never_Clarified	False	17	Female	Non_Hispanic_White	2.2286105407255303
Never_Clarified	True	62	Female	Non_Hispanic_White	6.04517453798768
Never_Clarified	True	0	Female	Non_Hispanic_White	1.1225188227241616
Never_Clarified	False	23	Female	Non_Hispanic_White	11.041752224503764
Never_Clarified	False	89	Male	Hispanic	2.565366187542779
Never_Clarified	False	2	Female	Hispanic	0.999315537303217
Never_Clarified	False	12	Male	Other	0.8678986995208761
Never_Clarified	False	3	Male	Non_Hispanic_White	3.6139630390143735
Never_Clarified	True	12	Female	Non_Hispanic_White	1.2895277207392195
Never_Clarified	False	99	Female	Non_Hispanic_White	6.316221765913758
Never_Clarified	False	26	Male	Hispanic	2.2286105407255303
Never_Clarified	False	2	Male	Non_Hispanic_White	1.0978781656399723
Never_Clarified	False	1	Female	Non_Hispanic_White	1.7084188911704312
Never_Clarified	False	11	Male	Non_Hispanic_White	1.434633812457221
Never_Clarified	False	16	Female	Non_Hispanic_White	4.435318275154004
Never_Clarified	False	12	Male	Non_Hispanic_White	12.678986995208762
Never_Clarified	False	33	Female	Non_Hispanic_White	1.0485968514715949
Never_Clarified	False	70	Male	Non_Hispanic_White	9.957563312799453
Never_Clarified	False	16	Female	Non_Hispanic_White	4.993839835728953
Never_Clarified	False	6	Female	Non_Hispanic_White	10.617385352498289
Never_Clarified	False	53	Male	Non_Hispanic_White	10.806297056810404
Never_Clarified	True	5	Male	Non_Hispanic_White	12.123203285420944
Never_Clarified	False	5	Male	Non_Hispanic_White	0.8432580424366872
Never_Clarified	False	28	Male	Non_Hispanic_Black	0.8459958932238193
Never_Clarified	False	5	Female	Non_Hispanic_Black	9.122518822724162
Never_Clarified	False	95	Female	Non_Hispanic_White	14.444900752908966
Never_Clarified	False	2	Female	Non_Hispanic_White	4.2217659137577
Never_Clarified	False	22	Male	Non_Hispanic_White	1.1307323750855578
Never_Clarified	False	10	Male	Non_Hispanic_White	10.803559206023271
Any_Clarified	False	165	Female	Hispanic	2.417522245037645
Never_Clarified	False	34	Female	Non_Hispanic_White	5.401779603011636
Never_Clarified	False	29	Female	Non_Hispanic_White	1.1909650924024642
Never_Clarified	False	10	Male	Non_Hispanic_Black	1.943874058863792
Never_Clarified	True	9	Female	Non_Hispanic_Black	5.806981519507187
Never_Clarified	False	37	Female	Non_Hispanic_White	16.687200547570157
Never_Clarified	True	102	Male	Non_Hispanic_White	6.017796030116359
Any_Clarified	True	25	Female	Non_Hispanic_White	3.5208761122518824
Never_Clarified	False	8	Female	Non_Hispanic_White	5.943874058863792
Never_Clarified	False	2	Female	Non_Hispanic_White	5.83709787816564
Never_Clarified	False	4	Female	Non_Hispanic_White	13.007529089664612
Never_Clarified	False	7	Male	Non_Hispanic_White	3.3347022587268995
Never_Clarified	False	2	Male	Non_Hispanic_White	7.567419575633128
Never_Clarified	False	3	Female	Non_Hispanic_White	0.9965776865160848
Never_Clarified	False	0	Female	Non_Hispanic_White	5.308692676249144
Never_Clarified	False	7	Male	Other	0.8213552361396304
Never_Clarified	False	9	Female	Non_Hispanic_White	2.9979466119096507
Never_Clarified	True	2	Male	Non_Hispanic_White	13.018480492813142
Never_Clarified	False	8	Female	Non_Hispanic_White	5.316906228610541
Never_Clarified	False	3	Female	Non_Hispanic_White	6.108145106091718
Never_Clarified	True	1	Female	Non_Hispanic_White	7.096509240246407
Never_Clarified	False	34	Female	Non_Hispanic_White	3.1074606433949348
Never_Clarified	True	1	Male	Non_Hispanic_Black	0.3011635865845311
Never_Clarified	False	0	Female	Non_Hispanic_White	1.7111567419575633
Never_Clarified	False	2	Female	Non_Hispanic_White	12.24914442162902
Never_Clarified	False	0	Male	Non_Hispanic_White	4.670773442847365
Never_Clarified	False	16	Female	Non_Hispanic_White	2.4941820670773445
Never_Clarified	False	3	Female	Non_Hispanic_White	2.6091718001368926
Never_Clarified	False	5	Male	Non_Hispanic_Black	1.45927446954141
Never_Clarified	False	12	Female	Non_Hispanic_White	6.258726899383984
Never_Clarified	False	5	Female	Non_Hispanic_White	1.111567419575633
Never_Clarified	False	10	Female	Hispanic	1.0157426420260096
Never_Clarified	False	22	Male	Non_Hispanic_White	6.425735797399041
Never_Clarified	False	51	Male	Non_Hispanic_White	0.7282683093771389
Never_Clarified	False	16	Male	Non_Hispanic_White	2.299794661190965
Never_Clarified	True	2	Female	Other	11.4798083504449
Never_Clarified	True	42	Male	Non_Hispanic_White	7.619438740588638
Never_Clarified	False	1	Female	Non_Hispanic_White	15.107460643394935
Never_Clarified	True	15	Female	Hispanic	3.019849418206708
Never_Clarified	False	112	Female	Non_Hispanic_White	2.9979466119096507
Never_Clarified	False	2	Female	Non_Hispanic_White	2.4503764544832305
Never_Clarified	False	42	Female	Hispanic	3.342915811088296
Never_Clarified	False	4	Female	Non_Hispanic_White	2.3983572895277208
Never_Clarified	False	12	Male	Non_Hispanic_Black	8.290212183436003
Any_Clarified	False	2	Female	Non_Hispanic_White	3.5509924709103355
Never_Clarified	False	18	Male	Non_Hispanic_White	17.17180013689254
Never_Clarified	False	32	Female	Non_Hispanic_White	4.594113620807666
Never_Clarified	False	0	Female	Non_Hispanic_White	3.665982203969884
Never_Clarified	False	5	Male	Non_Hispanic_Black	1.6098562628336757
Never_Clarified	False	5	Male	Non_Hispanic_White	7.255304585900069
Never_Clarified	False	6	Male	Non_Hispanic_White	3.342915811088296
Any_Clarified	False	23	Male	Non_Hispanic_White	17.544147843942504
Never_Clarified	False	101	Male	Hispanic	1.2101300479123889
Never_Clarified	False	10	Male	Non_Hispanic_White	1.434633812457221
Never_Clarified	False	7	Female	Hispanic	6.039698836413415
Never_Clarified	False	7	Female	Non_Hispanic_White	11.121149897330596
Any_Clarified	False	43	Male	Non_Hispanic_White	8.758384668035593
Never_Clarified	False	3	Male	Non_Hispanic_White	8.454483230663929
Never_Clarified	False	5	Male	Non_Hispanic_White	7.885010266940451
Never_Clarified	True	22	Male	Hispanic	1.952087611225188
Never_Clarified	False	17	Female	Non_Hispanic_Black	16.281998631074607
Never_Clarified	False	45	Male	Non_Hispanic_White	11.789185489390828
Never_Clarified	False	2	Female	Non_Hispanic_White	2.3928815879534566
Never_Clarified	False	7	Female	Non_Hispanic_Black	2.8227241615331966
Never_Clarified	False	5	Female	Non_Hispanic_White	5.401779603011636
Never_Clarified	False	4	Female	Other	9.64271047227926
Any_Clarified	True	79	Female	Non_Hispanic_White	1.5359342915811087
Never_Clarified	False	3	Female	Non_Hispanic_White	1.1498973305954825
Never_Clarified	True	9	Female	Non_Hispanic_Black	1.2101300479123889
Never_Clarified	False	25	Male	Non_Hispanic_Black	3.351129363449692
Never_Clarified	False	27	Female	Non_Hispanic_White	2.951403148528405
Never_Clarified	False	20	Female	Non_Hispanic_White	1.3880903490759753
Never_Clarified	False	12	Female	Non_Hispanic_Black	17.374401095140314
Never_Clarified	False	5	Female	Non_Hispanic_White	6.472279260780288
Never_Clarified	False	11	Female	Non_Hispanic_White	11.08829568788501
Never_Clarified	False	14	Female	Non_Hispanic_Black	0.8268309377138946
Never_Clarified	False	16	Female	Non_Hispanic_White	11.31006160164271
Never_Clarified	False	6	Female	Non_Hispanic_White	4.862422997946612
Never_Clarified	False	31	Female	Hispanic	4.572210814510609
Never_Clarified	False	20	Male	Non_Hispanic_White	5.182751540041068
Never_Clarified	False	51	Male	Non_Hispanic_White	5.579739904175223
Never_Clarified	False	4	Female	Hispanic	1.3141683778234086
Never_Clarified	False	8	Female	Non_Hispanic_White	0.7720739219712526
Never_Clarified	False	8	Male	Non_Hispanic_White	1.1170431211498972
Never_Clarified	False	2	Female	Non_Hispanic_White	12.851471594798085
Never_Clarified	False	12	Female	Non_Hispanic_White	0.9089664613278576
Never_Clarified	False	6	Female	Non_Hispanic_White	3.5208761122518824
Never_Clarified	False	6	Female	Non_Hispanic_White	14.223134839151266
Never_Clarified	True	3	Female	Non_Hispanic_White	0.971937029431896
Never_Clarified	True	51	Male	Non_Hispanic_White	12.032854209445585
Never_Clarified	False	17	Female	Non_Hispanic_White	0.8542094455852156
Never_Clarified	False	2	Female	Non_Hispanic_White	1.0595482546201231
Never_Clarified	False	14	Male	Non_Hispanic_White	1.4373716632443532
Never_Clarified	False	19	Male	Non_Hispanic_White	8.711841204654347
Never_Clarified	False	0	Female	Non_Hispanic_White	1.295003422313484
Any_Clarified	True	37	Female	Non_Hispanic_White	10.54072553045859
Never_Clarified	False	4	Female	Non_Hispanic_White	1.8754277891854891
Never_Clarified	False	28	Male	Hispanic	1.3004791238877482
Any_Clarified	False	5	Female	Non_Hispanic_White	6.995208761122519
Never_Clarified	False	17	Female	Non_Hispanic_White	6.666666666666667
Never_Clarified	False	10	Female	Non_Hispanic_White	1.6892539356605063
Any_Clarified	False	2	Female	Non_Hispanic_White	11.419575633127996
Never_Clarified	False	74	Female	Non_Hispanic_Black	1.106091718001369
Any_Clarified	True	20	Female	Non_Hispanic_White	2.1738535249828885
Never_Clarified	False	27	Female	Hispanic	8.180698151950718
Never_Clarified	False	8	Male	Non_Hispanic_White	1.0704996577686516
Never_Clarified	True	6	Female	Non_Hispanic_White	2.143737166324436
Never_Clarified	False	2	Male	Non_Hispanic_White	1.620807665982204
Never_Clarified	False	7	Female	Non_Hispanic_White	9.013004791238878
Never_Clarified	False	16	Male	Non_Hispanic_White	9.040383299110198
Never_Clarified	False	7	Male	Non_Hispanic_White	2.3353867214236823
Never_Clarified	False	23	Female	Non_Hispanic_White	11.063655030800822
Never_Clarified	False	45	Male	Hispanic	7.091033538672143
Any_Clarified	False	19	Female	Non_Hispanic_White	1.3470225872689938
Never_Clarified	False	19	Male	Non_Hispanic_White	7.969883641341547
Any_Clarified	False	3	Male	Non_Hispanic_White	3.572895277207392
Never_Clarified	False	2	Female	Non_Hispanic_White	8.02464065708419
Never_Clarified	False	16	Female	Non_Hispanic_White	3.359342915811088
Never_Clarified	False	19	Female	Hispanic	3.186858316221766
Never_Clarified	False	0	Male	Non_Hispanic_White	8.569472963723477
Never_Clarified	False	31	Male	Other	2.406570841889117
Never_Clarified	True	10	Male	Non_Hispanic_White	10.442162902121837
Never_Clarified	False	4	Female	Non_Hispanic_Black	3.345653661875428
Never_Clarified	False	18	Female	Non_Hispanic_White	1.483915126625599
Never_Clarified	True	26	Female	Non_Hispanic_Black	5.284052019164956
Never_Clarified	True	44	Male	Hispanic	0.7145790554414785
Never_Clarified	False	27	Male	Non_Hispanic_White	6.2121834360027375
Never_Clarified	True	22	Male	Non_Hispanic_White	3.397672826830937
Never_Clarified	False	5	Male	Non_Hispanic_White	10.113620807665985
Never_Clarified	False	8	Female	Non_Hispanic_White	13.037645448323069
Never_Clarified	False	0	Female	Non_Hispanic_White	3.6440793976728263
Never_Clarified	False	15	Female	Non_Hispanic_White	0.9609856262833676
Never_Clarified	False	5	Female	Other	6.861054072553046
Never_Clarified	False	66	Female	Non_Hispanic_Black	5.601642710472279
Never_Clarified	False	3	Female	Non_Hispanic_White	5.2676249144421625
Never_Clarified	False	49	Female	Non_Hispanic_Black	1.7604380561259412
Never_Clarified	True	0	Male	Non_Hispanic_White	6.9431895961670085
Never_Clarified	False	32	Male	Hispanic	6.622861054072553
Never_Clarified	False	55	Female	Non_Hispanic_White	9.051334702258726
Never_Clarified	False	4	Female	Non_Hispanic_White	2.31895961670089
Never_Clarified	False	6	Female	Non_Hispanic_Black	4.473648186173854
Never_Clarified	False	3	Male	Non_Hispanic_White	6.458590006844627
Never_Clarified	False	4	Female	Non_Hispanic_White	7.011635865845311
Never_Clarified	False	0	Male	Non_Hispanic_White	15.175906913073238
Never_Clarified	False	36	Male	Non_Hispanic_White	9.193702943189596
Never_Clarified	False	5	Male	Hispanic	2.088980150581793
Never_Clarified	False	33	Male	Non_Hispanic_White	2.3874058863791925
Never_Clarified	True	10	Female	Non_Hispanic_White	0.9363449691991786
Never_Clarified	False	5	Male	Non_Hispanic_Black	0.9965776865160848
Never_Clarified	False	6	Female	Non_Hispanic_Black	2.4476386036960984
Never_Clarified	False	23	Female	Non_Hispanic_Black	0.7501711156741958
Never_Clarified	False	13	Female	Non_Hispanic_White	2.42299794661191
Never_Clarified	False	6	Male	Non_Hispanic_White	2.7707049965776864
Never_Clarified	False	1	Female	Non_Hispanic_Black	7.822039698836414
Never_Clarified	False	7	Female	Non_Hispanic_White	14.934976043805612
Never_Clarified	False	1	Female	Non_Hispanic_White	2.135523613963039
Never_Clarified	False	23	Male	Non_Hispanic_White	9.281314168377824
Any_Clarified	False	37	Female	Non_Hispanic_White	7.967145790554415
Never_Clarified	False	2	Female	Non_Hispanic_White	17.22655715263518
Never_Clarified	False	27	Male	Non_Hispanic_Black	10.702258726899384
Never_Clarified	False	2	Male	Non_Hispanic_White	2.0643394934976045
Never_Clarified	False	1	Female	Non_Hispanic_White	6.061601642710472
Never_Clarified	False	20	Female	Non_Hispanic_White	4.139630390143737
Never_Clarified	False	0	Female	Hispanic	16.31211498973306
Never_Clarified	False	3	Female	Non_Hispanic_White	15.241615331964407
Never_Clarified	False	27	Female	Non_Hispanic_White	2.3353867214236823
Never_Clarified	False	0	Female	Non_Hispanic_White	17.09514031485284
Never_Clarified	False	9	Female	Non_Hispanic_Black	4.386036960985626
Never_Clarified	False	1	Female	Non_Hispanic_White	2.2751540041067764
Never_Clarified	False	20	Male	Hispanic	1.267624914442163
Never_Clarified	True	24	Male	Non_Hispanic_White	13.741273100616016
Never_Clarified	False	1	Female	Non_Hispanic_White	3.055441478439425
Never_Clarified	False	19	Female	Non_Hispanic_Black	2.5544147843942504
Never_Clarified	False	21	Female	Non_Hispanic_White	6.921286789869952
Never_Clarified	False	2	Female	Non_Hispanic_White	7.436002737850787
Never_Clarified	False	4	Female	Non_Hispanic_White	3.019849418206708
Never_Clarified	True	0	Female	Non_Hispanic_White	8.331279945242985
Never_Clarified	False	7	Male	Non_Hispanic_White	2.5051334702258727
Never_Clarified	False	9	Female	Non_Hispanic_White	1.3634496919917864
Never_Clarified	False	6	Female	Non_Hispanic_White	4.788501026694045
Never_Clarified	True	1	Female	Non_Hispanic_White	5.612594113620808
Never_Clarified	False	0	Male	Non_Hispanic_White	5.894592744695414
Never_Clarified	False	26	Female	Hispanic	4.996577686516085
Never_Clarified	False	10	Female	Non_Hispanic_White	6.557152635181383
Never_Clarified	False	9	Male	Non_Hispanic_White	12.161533196440796
Never_Clarified	False	14	Female	Non_Hispanic_White	1.2895277207392195
Never_Clarified	False	11	Male	Non_Hispanic_White	1.8863791923340176
Any_Clarified	True	23	Male	Non_Hispanic_White	4.867898699520876
Never_Clarified	False	69	Male	Non_Hispanic_Black	10.792607802874745
Never_Clarified	False	2	Female	Non_Hispanic_White	13.503080082135524
Never_Clarified	False	35	Male	Other	0.6899383983572895
Never_Clarified	True	47	Female	Other	2.329911019849418
Never_Clarified	False	14	Female	Hispanic	0.8733744010951403
Any_Clarified	False	8	Female	Hispanic	0.9390828199863108
Never_Clarified	True	14	Male	Hispanic	0.8596851471594799
Never_Clarified	False	3	Male	Non_Hispanic_White	1.6399726214921286
Never_Clarified	False	56	Male	Hispanic	1.056810403832991
Never_Clarified	False	24	Female	Non_Hispanic_White	13.43463381245722
Never_Clarified	False	1	Male	Hispanic	0.5776865160848734
Never_Clarified	False	21	Male	Non_Hispanic_White	12.936344969199178
Never_Clarified	False	5	Female	Non_Hispanic_White	17.29226557152635
Never_Clarified	False	2	Male	Non_Hispanic_White	2.841889117043121
Never_Clarified	False	14	Male	Non_Hispanic_White	2.6858316221765914
Any_Clarified	True	18	Male	Non_Hispanic_White	12.941820670773442
Never_Clarified	False	2	Male	Non_Hispanic_White	12.199863107460644
Never_Clarified	False	11	Male	Hispanic	3.690622861054072
Never_Clarified	False	7	Female	Non_Hispanic_White	1.730321697467488
Never_Clarified	False	8	Female	Non_Hispanic_White	3.247091033538672
Never_Clarified	False	2	Male	Non_Hispanic_White	9.8507871321013
Never_Clarified	False	7	Male	Non_Hispanic_Black	12.44079397672827
Never_Clarified	False	11	Male	Non_Hispanic_White	5.141683778234087
Never_Clarified	True	13	Male	Non_Hispanic_Black	0.840520191649555
Never_Clarified	False	10	Female	Non_Hispanic_White	3.455167693360712
Never_Clarified	False	67	Female	Non_Hispanic_White	9.127994524298426
Never_Clarified	False	45	Male	Non_Hispanic_Black	5.670088980150582
Never_Clarified	True	16	Female	Non_Hispanic_White	1.1827515400410678
Never_Clarified	False	8	Female	Non_Hispanic_White	0.3860369609856263
Never_Clarified	False	58	Female	Non_Hispanic_Black	0.5119780971937029
Never_Clarified	False	2	Female	Non_Hispanic_White	1.9164955509924708
Never_Clarified	False	7	Male	Non_Hispanic_White	0.9828884325804244
Never_Clarified	False	35	Female	Non_Hispanic_White	16.10130047912389
Never_Clarified	False	3	Female	Other	2.518822724161533
Never_Clarified	True	6	Female	Other	10.269678302532512
Never_Clarified	False	4	Female	Non_Hispanic_White	7.129363449691992
Never_Clarified	False	6	Female	Non_Hispanic_Black	4.158795345653662
Never_Clarified	False	38	Female	Non_Hispanic_White	2.3655030800821355
Never_Clarified	False	6	Male	Non_Hispanic_White	6.570841889117043
Never_Clarified	False	0	Male	Non_Hispanic_White	1.7084188911704312
Never_Clarified	False	14	Female	Non_Hispanic_White	0.7994524298425736
Never_Clarified	False	4	Male	Non_Hispanic_White	2.053388090349076
Never_Clarified	False	3	Male	Non_Hispanic_White	1.3114305270362765
Never_Clarified	False	14	Female	Non_Hispanic_White	4.271047227926078
Never_Clarified	False	17	Male	Non_Hispanic_White	3.030800821355236
Any_Clarified	True	0	Male	Hispanic	7.121149897330596
Any_Clarified	False	35	Female	Non_Hispanic_White	7.307323750855578
Never_Clarified	True	5	Male	Non_Hispanic_Black	1.9630390143737169
Never_Clarified	True	10	Female	Non_Hispanic_White	6.548939082819986
Never_Clarified	True	7	Female	Non_Hispanic_White	14.778918548939084
Any_Clarified	False	19	Male	Non_Hispanic_White	11.824777549623546
Never_Clarified	False	2	Female	Non_Hispanic_White	5.650924024640657
Never_Clarified	False	12	Female	Other	1.1526351813826146
Never_Clarified	False	22	Female	Non_Hispanic_Black	1.5304585900068446
Any_Clarified	False	7	Male	Non_Hispanic_White	6.228610540725531
Never_Clarified	False	12	Male	Other	1.2457221081451062
Never_Clarified	False	3	Female	Non_Hispanic_White	2.108145106091718
Never_Clarified	False	40	Female	Hispanic	8.804928131416839
Never_Clarified	False	27	Female	Non_Hispanic_White	13.557837097878163
Never_Clarified	True	18	Male	Hispanic	1.325119780971937
Never_Clarified	False	34	Female	Non_Hispanic_White	5.976728268309377
Never_Clarified	False	28	Female	Non_Hispanic_White	10.63381245722108
Never_Clarified	False	9	Male	Non_Hispanic_White	1.1827515400410678
Any_Clarified	False	7	Female	Non_Hispanic_White	10.880219028062973
Never_Clarified	False	13	Female	Non_Hispanic_White	2.2286105407255303
Never_Clarified	False	14	Male	Non_Hispanic_White	12.39151266255989
Never_Clarified	False	0	Female	Non_Hispanic_White	11.000684462696784
Never_Clarified	False	7	Female	Non_Hispanic_White	4.514715947980835
Never_Clarified	False	16	Male	Non_Hispanic_White	10.642026009582478
Never_Clarified	False	8	Female	Non_Hispanic_White	6.360027378507871
Any_Clarified	True	69	Male	Non_Hispanic_White	4.509240246406571
Never_Clarified	True	1	Male	Non_Hispanic_White	3.8576317590691303
Never_Clarified	False	42	Female	Non_Hispanic_Black	12.66255989048597
Never_Clarified	True	8	Female	Non_Hispanic_White	2.206707734428474
Never_Clarified	False	8	Female	Non_Hispanic_White	1.4537987679671458
Never_Clarified	False	19	Male	Non_Hispanic_White	2.625598904859685
Never_Clarified	False	18	Male	Non_Hispanic_White	5.19917864476386
Never_Clarified	False	4	Male	Non_Hispanic_White	9.982203969883642
Never_Clarified	False	1	Female	Other	2.97056810403833
Never_Clarified	False	7	Male	Other	6.5927446954141
Never_Clarified	False	46	Female	Non_Hispanic_White	8.199863107460644
Never_Clarified	False	1	Female	Non_Hispanic_White	7.926078028747433
Never_Clarified	False	18	Female	Hispanic	6.633812457221081
Never_Clarified	False	13	Male	Non_Hispanic_White	1.782340862422998
Never_Clarified	False	30	Male	Hispanic	4.574948665297741
Never_Clarified	False	11	Female	Non_Hispanic_White	3.789185489390828
Never_Clarified	False	8	Male	Non_Hispanic_White	1.9000684462696784
Never_Clarified	False	14	Female	Non_Hispanic_White	5.188227241615332
Never_Clarified	True	2	Female	Non_Hispanic_White	2.480492813141684
Never_Clarified	False	8	Male	Other	4.971937029431896
Never_Clarified	False	24	Male	Non_Hispanic_White	7.271731690622861
Never_Clarified	False	18	Male	Non_Hispanic_White	8.145106091718
Never_Clarified	False	12	Male	Non_Hispanic_White	3.249828884325804
Never_Clarified	True	2	Female	Non_Hispanic_White	1.4401095140314852
Never_Clarified	False	4	Female	Non_Hispanic_White	8.681724845995893
Never_Clarified	False	24	Female	Non_Hispanic_White	4.542094455852156
Never_Clarified	False	29	Male	Non_Hispanic_White	4.030116358658453
Never_Clarified	False	100	Male	Non_Hispanic_White	3.1457905544147846
Never_Clarified	False	17	Female	Non_Hispanic_Black	1.158110882956879
Never_Clarified	False	1	Female	Non_Hispanic_White	7.931553730321697
Never_Clarified	False	213	Male	Non_Hispanic_White	10.33264887063655
Never_Clarified	False	2	Female	Non_Hispanic_White	1.4702258726899384
Never_Clarified	False	45	Male	Hispanic	5.166324435318275
Never_Clarified	True	25	Female	Non_Hispanic_White	6.6420260095824775
Never_Clarified	False	17	Female	Non_Hispanic_White	4.960985626283367
Never_Clarified	False	4	Male	Non_Hispanic_Black	4.030116358658453
Never_Clarified	False	0	Female	Non_Hispanic_White	14.647501711156742
Never_Clarified	False	19	Female	Non_Hispanic_White	0.9774127310061602
Never_Clarified	False	70	Female	Hispanic	1.6646132785763177
Never_Clarified	True	2	Male	Non_Hispanic_White	2.412046543463381
Never_Clarified	False	32	Female	Other	0.5831622176591376
Never_Clarified	True	111	Male	Non_Hispanic_White	6.433949349760438
Never_Clarified	False	3	Male	Non_Hispanic_Black	6.521560574948666
Never_Clarified	False	99	Male	Non_Hispanic_White	1.3470225872689938
Never_Clarified	False	3	Female	Non_Hispanic_White	7.129363449691992
Never_Clarified	False	4	Male	Non_Hispanic_White	2.784394250513347
Never_Clarified	False	1	Male	Non_Hispanic_White	3.386721423682409
Never_Clarified	False	11	Female	Non_Hispanic_White	1.2238193018480492
Never_Clarified	False	4	Female	Non_Hispanic_White	7.715263518138261
Never_Clarified	False	31	Female	Non_Hispanic_Black	0.840520191649555
Never_Clarified	False	6	Male	Non_Hispanic_White	1.1964407939767283
Never_Clarified	False	25	Female	Other	1.897330595482546
Never_Clarified	False	66	Female	Non_Hispanic_White	15.482546201232031
Never_Clarified	False	13	Male	Non_Hispanic_White	2.242299794661191
Never_Clarified	False	3	Male	Non_Hispanic_Black	5.5277207392197125
Never_Clarified	False	2	Female	Non_Hispanic_White	0.8843258042436687
Never_Clarified	False	17	Female	Hispanic	1.3716632443531829
Never_Clarified	False	8	Male	Hispanic	6.206707734428473
Never_Clarified	False	19	Female	Hispanic	4.010951403148528
Never_Clarified	False	19	Female	Hispanic	4.197125256673512
Never_Clarified	False	4	Female	Non_Hispanic_White	16.18343600273785
Any_Clarified	False	6	Male	Non_Hispanic_White	4.375085557837098
Never_Clarified	False	22	Female	Non_Hispanic_White	8.936344969199178
Never_Clarified	False	11	Female	Hispanic	1.1225188227241616
Any_Clarified	False	32	Female	Non_Hispanic_White	9.295003422313483
Never_Clarified	True	33	Female	Non_Hispanic_Black	0.7474332648870636
Any_Clarified	False	40	Female	Non_Hispanic_White	14.715947980835043
Never_Clarified	False	5	Male	Non_Hispanic_White	8.0766598220397
Never_Clarified	True	9	Male	Non_Hispanic_White	1.3032169746748803
Never_Clarified	False	65	Female	Non_Hispanic_White	11.173169062286105
Never_Clarified	True	1	Female	Non_Hispanic_White	8.558521560574949
Never_Clarified	False	18	Female	Other	12.216290212183436
Never_Clarified	False	1	Male	Non_Hispanic_Black	11.80561259411362
Never_Clarified	False	20	Female	Non_Hispanic_White	12.123203285420944
Never_Clarified	False	14	Male	Hispanic	1.7385352498288844
Never_Clarified	False	30	Female	Non_Hispanic_Black	2.0944558521560577
Never_Clarified	False	4	Male	Non_Hispanic_White	1.782340862422998
Any_Clarified	True	78	Female	Hispanic	0.5147159479808351
Any_Clarified	False	55	Female	Non_Hispanic_White	10.910335386721425
Never_Clarified	False	1	Female	Non_Hispanic_White	13.957563312799453
Never_Clarified	False	2	Male	Non_Hispanic_Black	0.5311430527036276
Never_Clarified	False	16	Female	Non_Hispanic_White	8.531143052703628
Never_Clarified	False	10	Male	Non_Hispanic_White	0.9089664613278576
Never_Clarified	False	0	Female	Non_Hispanic_White	2.924024640657084
Never_Clarified	False	18	Male	Non_Hispanic_White	0.1478439425051334
Never_Clarified	False	19	Female	Hispanic	1.995893223819302
Never_Clarified	True	19	Female	Non_Hispanic_White	0.7200547570157426
Never_Clarified	False	3	Male	Non_Hispanic_White	1.4921286789869952
Never_Clarified	False	4	Female	Hispanic	0.6817248459958932
Never_Clarified	False	53	Female	Non_Hispanic_White	5.059548254620124
Any_Clarified	True	44	Male	Non_Hispanic_White	0.9034907597535934
Never_Clarified	True	7	Female	Non_Hispanic_White	4.542094455852156
Never_Clarified	False	7	Female	Non_Hispanic_White	9.442847364818617
Never_Clarified	False	1	Female	Non_Hispanic_White	15.19507186858316
Never_Clarified	False	11	Male	Non_Hispanic_White	3.800136892539357
Never_Clarified	False	7	Female	Non_Hispanic_White	6.570841889117043
Never_Clarified	False	35	Male	Non_Hispanic_White	1.0239561943874058
Never_Clarified	False	2	Female	Hispanic	2.565366187542779
Never_Clarified	False	3	Female	Non_Hispanic_White	9.28952772073922
Never_Clarified	True	27	Male	Non_Hispanic_Black	0.917180013689254
Never_Clarified	False	2	Female	Non_Hispanic_Black	12.459958932238193
Never_Clarified	False	3	Female	Hispanic	2.521560574948665
Never_Clarified	False	41	Male	Non_Hispanic_White	7.216974674880219
Never_Clarified	False	3	Female	Non_Hispanic_White	3.865845311430527
Never_Clarified	False	0	Female	Hispanic	12.780287474332647
Never_Clarified	False	45	Male	Other	0.7529089664613279
Never_Clarified	False	3	Female	Non_Hispanic_White	0.8569472963723477
Never_Clarified	False	3	Female	Non_Hispanic_White	3.978097193702943
Never_Clarified	False	3	Male	Non_Hispanic_White	2.036960985626284
Never_Clarified	False	6	Male	Non_Hispanic_White	2.614647501711157
Any_Clarified	False	9	Male	Non_Hispanic_White	14.85284052019165
Never_Clarified	False	7	Female	Hispanic	0.5557837097878165
Never_Clarified	False	12	Male	Non_Hispanic_White	1.834360027378508
Never_Clarified	False	0	Male	Non_Hispanic_White	1.4401095140314852
Never_Clarified	True	4	Female	Non_Hispanic_White	5.300479123887748
Never_Clarified	False	4	Female	Non_Hispanic_White	5.103353867214237
Never_Clarified	False	6	Male	Non_Hispanic_White	1.9876796714579053
Never_Clarified	True	1	Male	Non_Hispanic_White	2.803559206023272
Never_Clarified	False	7	Male	Non_Hispanic_White	6.600958247775496
Never_Clarified	False	13	Female	Non_Hispanic_Black	3.797399041752224
Never_Clarified	False	2	Male	Hispanic	2.088980150581793
Never_Clarified	False	3	Male	Non_Hispanic_White	5.798767967145791
Never_Clarified	False	0	Male	Non_Hispanic_White	6.310746064339494
Never_Clarified	False	1	Female	Non_Hispanic_White	9.749486652977414
Never_Clarified	False	15	Male	Non_Hispanic_White	1.3032169746748803
Any_Clarified	False	6	Male	Non_Hispanic_White	13.325119780971937
Any_Clarified	False	29	Female	Non_Hispanic_White	6.239561943874059
Never_Clarified	False	13	Female	Non_Hispanic_White	2.69678302532512
Never_Clarified	False	41	Female	Hispanic	8.350444900752908
Never_Clarified	False	13	Male	Non_Hispanic_White	0.4188911704312115
Never_Clarified	False	21	Male	Non_Hispanic_White	15.441478439425053
Any_Clarified	False	43	Female	Non_Hispanic_White	13.49760438056126
Never_Clarified	False	22	Male	Non_Hispanic_White	2.4531143052703626
Never_Clarified	False	64	Female	Non_Hispanic_Black	4.670773442847365
Never_Clarified	False	7	Male	Non_Hispanic_White	5.138945927446954
Never_Clarified	False	37	Female	Non_Hispanic_White	10.74880219028063
Never_Clarified	True	26	Male	Non_Hispanic_White	1.054072553045859
Never_Clarified	False	7	Female	Non_Hispanic_Black	5.73305954825462
Never_Clarified	False	1	Female	Non_Hispanic_White	7.000684462696783
Never_Clarified	False	11	Male	Non_Hispanic_White	13.60164271047228
Never_Clarified	False	5	Female	Non_Hispanic_Black	2.7186858316221767
Never_Clarified	False	5	Female	Non_Hispanic_Black	5.793292265571527
Never_Clarified	False	5	Female	Non_Hispanic_White	13.032169746748805
Never_Clarified	False	6	Male	Non_Hispanic_White	9.062286105407257
Never_Clarified	True	15	Female	Non_Hispanic_White	0.7392197125256673
Never_Clarified	True	1	Female	Non_Hispanic_White	2.217659137577002
Never_Clarified	False	26	Female	Non_Hispanic_Black	1.4784394250513346
Never_Clarified	False	7	Male	Non_Hispanic_White	4.714579055441479
Never_Clarified	False	1	Male	Non_Hispanic_White	0.5092402464065708
Never_Clarified	False	7	Male	Non_Hispanic_Black	1.845311430527036
Never_Clarified	False	9	Male	Non_Hispanic_White	5.8726899383983575
Never_Clarified	False	4	Female	Non_Hispanic_White	1.486652977412731
Never_Clarified	True	3	Male	Other	1.7631759069130732
Never_Clarified	False	2	Female	Non_Hispanic_White	16.517453798767967
Never_Clarified	False	18	Male	Non_Hispanic_White	0.9034907597535934
Any_Clarified	False	50	Female	Non_Hispanic_Black	16.00273785078713
Never_Clarified	False	2	Male	Non_Hispanic_White	0.8706365503080082
Never_Clarified	False	54	Male	Hispanic	1.1718001368925393
Never_Clarified	False	77	Male	Hispanic	1.1663244353182751
Never_Clarified	False	37	Female	Non_Hispanic_White	14.611909650924025
Never_Clarified	False	161	Female	Non_Hispanic_Black	7.512662559890486
Never_Clarified	False	4	Male	Non_Hispanic_White	5.598904859685147
Never_Clarified	False	18	Female	Non_Hispanic_White	14.55441478439425
Never_Clarified	False	4	Male	Non_Hispanic_White	3.3292265571526354
Never_Clarified	False	1	Male	Non_Hispanic_White	0.9555099247091032
Never_Clarified	True	3	Female	Non_Hispanic_White	1.4674880219028064
Never_Clarified	False	24	Female	Non_Hispanic_White	16.136892539356605
Never_Clarified	False	9	Female	Non_Hispanic_White	11.515400410677618
Never_Clarified	False	4	Male	Non_Hispanic_White	3.668720054757016
Never_Clarified	False	4	Female	Hispanic	14.535249828884323
Never_Clarified	False	61	Male	Other	1.3032169746748803
Never_Clarified	False	6	Male	Non_Hispanic_White	0.4161533196440794
Never_Clarified	False	1	Female	Non_Hispanic_White	10.872005475701574
Never_Clarified	False	2	Female	Non_Hispanic_Black	4.870636550308008
Never_Clarified	False	9	Female	Non_Hispanic_White	1.4127310061601643
Never_Clarified	False	0	Female	Other	14.888432580424366
Never_Clarified	False	100	Female	Non_Hispanic_White	0.7665982203969883
Never_Clarified	False	7	Male	Non_Hispanic_Black	7.709787816563997
Never_Clarified	False	0	Female	Non_Hispanic_White	4.520191649555099
Never_Clarified	False	21	Male	Hispanic	7.405886379192334
Never_Clarified	False	4	Female	Non_Hispanic_White	2.7186858316221767
Never_Clarified	False	5	Female	Non_Hispanic_White	1.1964407939767283
Never_Clarified	False	3	Male	Non_Hispanic_White	1.0321697467488022
Never_Clarified	False	11	Male	Non_Hispanic_White	7.121149897330596
Never_Clarified	False	9	Male	Non_Hispanic_White	1.0130047912388775
Never_Clarified	False	15	Female	Other	10.789869952087612
Never_Clarified	False	59	Female	Non_Hispanic_White	16.39151266255989
Never_Clarified	False	13	Male	Non_Hispanic_White	3.2580424366872007
Never_Clarified	False	9	Female	Other	1.3661875427789183
Never_Clarified	False	2	Male	Non_Hispanic_White	3.1047227926078027
Never_Clarified	False	23	Female	Hispanic	11.739904175222453
Never_Clarified	False	10	Female	Non_Hispanic_White	3.8494182067077354
Never_Clarified	False	2	Female	Non_Hispanic_White	0.7145790554414785
Never_Clarified	True	7	Male	Non_Hispanic_White	5.61533196440794
Never_Clarified	False	24	Female	Non_Hispanic_White	2.1793292265571527
Never_Clarified	False	27	Male	Non_Hispanic_White	2.6584531143052703
Never_Clarified	False	21	Female	Non_Hispanic_White	1.2813141683778233
Never_Clarified	False	1	Female	Non_Hispanic_White	9.17180013689254
Never_Clarified	False	19	Male	Non_Hispanic_White	10.93223819301848
Never_Clarified	False	12	Female	Non_Hispanic_White	4.887063655030801
Never_Clarified	False	3	Male	Non_Hispanic_White	1.0239561943874058
Never_Clarified	False	3	Male	Non_Hispanic_White	8.276522929500342
Never_Clarified	False	3	Male	Non_Hispanic_White	14.93223819301848
Never_Clarified	False	13	Female	Non_Hispanic_White	7.832991101984942
Never_Clarified	False	29	Male	Hispanic	0.4654346338124572
Any_Clarified	False	14	Male	Non_Hispanic_White	4.298425735797399
Never_Clarified	False	10	Male	Non_Hispanic_White	1.9274469541409995
Never_Clarified	False	5	Female	Non_Hispanic_White	17.363449691991786
Never_Clarified	False	5	Female	Hispanic	1.659137577002053
Never_Clarified	False	1	Female	Non_Hispanic_White	1.2895277207392195
Never_Clarified	False	0	Female	Other	2.740588637919233
Never_Clarified	False	0	Male	Non_Hispanic_White	9.338809034907598
Never_Clarified	False	0	Female	Non_Hispanic_White	4.424366872005476
Never_Clarified	False	110	Male	Non_Hispanic_White	4.353182751540041
Never_Clarified	False	4	Male	Non_Hispanic_White	13.44558521560575
Never_Clarified	False	33	Male	Other	3.129363449691992
Never_Clarified	True	13	Male	Hispanic	0.1943874058863792
Never_Clarified	False	11	Male	Non_Hispanic_White	6.365503080082136
Never_Clarified	False	20	Female	Non_Hispanic_Black	4.851471594798084
Never_Clarified	False	12	Male	Hispanic	0.813141683778234
Never_Clarified	False	15	Male	Non_Hispanic_Black	1.6618754277891854
Never_Clarified	False	55	Female	Non_Hispanic_White	1.056810403832991
Any_Clarified	True	163	Male	Non_Hispanic_White	5.620807665982204
Never_Clarified	True	17	Male	Non_Hispanic_White	1.0841889117043122
Never_Clarified	False	11	Male	Non_Hispanic_Black	7.906913073237509
Never_Clarified	False	14	Male	Non_Hispanic_White	1.596167008898015
Never_Clarified	False	23	Female	Non_Hispanic_White	12.91444216290212
Never_Clarified	True	4	Female	Non_Hispanic_White	6.98425735797399
Never_Clarified	False	4	Female	Non_Hispanic_Black	5.284052019164956
Never_Clarified	True	22	Female	Non_Hispanic_White	14.521560574948666
Never_Clarified	True	1	Male	Non_Hispanic_White	8.435318275154003
Never_Clarified	False	53	Female	Other	12.61327857631759
Never_Clarified	False	3	Male	Non_Hispanic_White	14.242299794661191
Never_Clarified	False	14	Male	Hispanic	6.083504449007529
Never_Clarified	False	4	Male	Non_Hispanic_White	5.708418891170431
Never_Clarified	False	3	Male	Non_Hispanic_White	8.479123887748118
Never_Clarified	False	2	Female	Non_Hispanic_White	1.4455852156057496
Never_Clarified	False	0	Female	Non_Hispanic_White	3.926078028747433
Never_Clarified	False	1	Female	Non_Hispanic_White	2.0123203285420943
Any_Clarified	True	36	Female	Non_Hispanic_White	0.5092402464065708
Never_Clarified	False	7	Female	Non_Hispanic_White	8.112251882272416
Never_Clarified	False	53	Female	Non_Hispanic_White	2.5927446954141
Never_Clarified	False	45	Female	Non_Hispanic_White	0.922655715263518
Any_Clarified	False	5	Male	Non_Hispanic_White	11.690622861054072
Never_Clarified	False	4	Female	Non_Hispanic_White	13.58795345653662
Never_Clarified	False	16	Male	Other	6.625598904859685
Never_Clarified	False	16	Female	Non_Hispanic_White	2.9979466119096507
Never_Clarified	False	165	Female	Non_Hispanic_White	1.9767282683093768
Never_Clarified	False	24	Female	Non_Hispanic_White	0.7419575633127995
Never_Clarified	False	25	Female	Non_Hispanic_White	1.6646132785763177
Never_Clarified	False	120	Male	Non_Hispanic_White	0.9390828199863108
Never_Clarified	False	5	Male	Non_Hispanic_White	6.231348391512663
Never_Clarified	False	35	Female	Non_Hispanic_White	7.991786447638604
Never_Clarified	False	17	Female	Non_Hispanic_White	3.2087611225188226
Never_Clarified	True	3	Female	Hispanic	4.632443531827516
Never_Clarified	False	43	Male	Non_Hispanic_White	0.7364818617385352
Never_Clarified	False	0	Female	Non_Hispanic_White	1.7604380561259412
Never_Clarified	False	23	Male	Non_Hispanic_Black	8.8870636550308
Never_Clarified	False	1	Female	Non_Hispanic_White	1.620807665982204
Never_Clarified	False	52	Male	Non_Hispanic_White	10.507871321013004
Never_Clarified	False	33	Male	Other	0.922655715263518
Never_Clarified	False	8	Male	Non_Hispanic_Black	7.488021902806297
Never_Clarified	False	38	Male	Non_Hispanic_White	0.9609856262833676
Never_Clarified	False	18	Male	Non_Hispanic_White	3.712525667351129
Never_Clarified	True	0	Male	Non_Hispanic_White	13.013004791238878
Never_Clarified	False	20	Male	Non_Hispanic_White	0.8952772073921971
Never_Clarified	False	6	Male	Non_Hispanic_White	1.3963039014373717
Never_Clarified	False	1	Female	Non_Hispanic_White	4.008213552361396
Never_Clarified	False	1	Male	Non_Hispanic_White	0.8021902806297057
Never_Clarified	False	35	Male	Non_Hispanic_White	3.23066392881588
Never_Clarified	False	33	Male	Hispanic	8.922655715263518
Any_Clarified	False	26	Male	Non_Hispanic_White	1.2484599589322385
Never_Clarified	False	32	Male	Non_Hispanic_White	0.6954140999315537
Never_Clarified	False	2	Female	Non_Hispanic_White	8.0766598220397
Never_Clarified	False	1	Female	Non_Hispanic_White	3.685147159479808
Never_Clarified	False	8	Male	Non_Hispanic_White	2.083504449007529
Never_Clarified	False	59	Male	Hispanic	1.0787132101300478
Never_Clarified	False	9	Male	Non_Hispanic_White	2.595482546201232
Never_Clarified	False	9	Female	Non_Hispanic_White	2.4695414099931554
Never_Clarified	False	39	Male	Non_Hispanic_White	1.3114305270362765
Never_Clarified	False	6	Male	Non_Hispanic_White	9.130732375085556
Never_Clarified	False	2	Male	Non_Hispanic_White	13.848049281314168
Any_Clarified	False	4	Female	Non_Hispanic_White	7.0746064339493495
Never_Clarified	True	11	Male	Non_Hispanic_White	1.108829568788501
Never_Clarified	False	0	Male	Non_Hispanic_White	4.848733744010952
Any_Clarified	False	5	Male	Non_Hispanic_White	1.497604380561259
Never_Clarified	False	13	Female	Non_Hispanic_White	2.283367556468173
Never_Clarified	False	2	Male	Hispanic	3.356605065023956
Never_Clarified	False	18	Male	Non_Hispanic_White	1.2019164955509924
Never_Clarified	False	11	Female	Non_Hispanic_White	1.4017796030116358
Never_Clarified	False	13	Female	Non_Hispanic_White	2.283367556468173
Never_Clarified	True	62	Female	Non_Hispanic_Black	2.746064339493498
Never_Clarified	False	1	Male	Non_Hispanic_White	15.301848049281316
Never_Clarified	False	6	Female	Non_Hispanic_White	1.4729637234770705
Never_Clarified	False	75	Female	Non_Hispanic_White	0.6789869952087612
Never_Clarified	False	10	Male	Non_Hispanic_White	1.6646132785763177
Never_Clarified	False	2	Female	Non_Hispanic_White	5.273100616016428
Never_Clarified	False	4	Female	Non_Hispanic_White	9.58795345653662
Any_Clarified	False	5	Male	Non_Hispanic_White	1.3333333333333333
Never_Clarified	False	2	Male	Non_Hispanic_White	4.818617385352498
Never_Clarified	False	2	Female	Non_Hispanic_White	0.7145790554414785
Never_Clarified	False	4	Male	Non_Hispanic_White	1.6646132785763177
Any_Clarified	True	10	Male	Non_Hispanic_White	4.19438740588638
Any_Clarified	False	11	Male	Other	1.516769336071184
Never_Clarified	False	0	Male	Non_Hispanic_White	4.262833675564682
Never_Clarified	True	22	Female	Non_Hispanic_White	9.166324435318275
Never_Clarified	False	38	Female	Non_Hispanic_Black	1.3579739904175223
Never_Clarified	False	13	Male	Non_Hispanic_White	7.797399041752224
Never_Clarified	False	1	Male	Non_Hispanic_White	6.778918548939083
Never_Clarified	False	54	Female	Non_Hispanic_White	3.3319644079397674
Never_Clarified	False	3	Female	Non_Hispanic_White	4.48186173853525
Never_Clarified	False	10	Male	Non_Hispanic_White	1.212867898699521
Any_Clarified	False	5	Male	Non_Hispanic_White	5.765913757700205
Never_Clarified	False	3	Male	Non_Hispanic_White	6.803559206023272
Never_Clarified	False	5	Male	Non_Hispanic_White	13.065023956194388
Never_Clarified	False	14	Male	Non_Hispanic_White	2.308008213552361
Any_Clarified	False	30	Female	Non_Hispanic_White	8.082135523613964
Never_Clarified	True	20	Male	Other	4.813141683778234
Never_Clarified	False	8	Female	Non_Hispanic_White	2.316221765913758
Never_Clarified	False	28	Female	Non_Hispanic_White	1.2511978097193703
Never_Clarified	False	2	Male	Non_Hispanic_White	3.600273785078713
Never_Clarified	False	5	Male	Non_Hispanic_White	6.179329226557153
Never_Clarified	False	35	Male	Other	0.5503080082135524
Never_Clarified	False	7	Female	Non_Hispanic_White	7.457905544147844
Never_Clarified	False	25	Female	Hispanic	2.0424366872005475
Never_Clarified	False	14	Female	Non_Hispanic_Black	3.67419575633128
Any_Clarified	False	87	Female	Non_Hispanic_Black	6.811772758384668
Never_Clarified	True	7	Male	Non_Hispanic_White	2.425735797399042
Never_Clarified	False	6	Female	Hispanic	16.919917864476385
Any_Clarified	False	16	Female	Non_Hispanic_White	3.468856947296372
Never_Clarified	False	14	Male	Non_Hispanic_White	8.750171115674195
Never_Clarified	False	29	Male	Non_Hispanic_White	8.202600958247775
Never_Clarified	False	8	Male	Non_Hispanic_White	4.815879534565366
Never_Clarified	False	2	Female	Non_Hispanic_White	3.10198494182067
Never_Clarified	False	11	Female	Non_Hispanic_White	2.3627652292950034
Never_Clarified	False	18	Female	Non_Hispanic_Black	1.4127310061601643
Never_Clarified	False	62	Female	Non_Hispanic_White	7.540041067761807
Never_Clarified	False	11	Female	Hispanic	1.6563997262149213
Never_Clarified	False	37	Female	Non_Hispanic_White	1.9739904175222447
Any_Clarified	True	168	Female	Non_Hispanic_White	11.455167693360712
Never_Clarified	False	1	Male	Non_Hispanic_White	6.524298425735798
Any_Clarified	False	6	Male	Non_Hispanic_White	7.542778918548939
Never_Clarified	False	6	Male	Non_Hispanic_White	1.3716632443531829
Never_Clarified	False	21	Male	Hispanic	4.386036960985626
Never_Clarified	False	2	Female	Non_Hispanic_White	1.5523613963039014
Never_Clarified	False	13	Female	Non_Hispanic_White	2.798083504449008
Never_Clarified	False	29	Male	Hispanic	1.08145106091718
Never_Clarified	False	8	Female	Other	5.379876796714579
Never_Clarified	False	8	Male	Other	2.516084873374401
Never_Clarified	False	5	Male	Non_Hispanic_White	0.70362765229295
Never_Clarified	False	7	Female	Hispanic	7.578370978781656
Never_Clarified	False	7	Female	Non_Hispanic_White	5.631759069130732
Never_Clarified	False	6	Female	Non_Hispanic_White	0.6105407255304586
Never_Clarified	False	16	Male	Hispanic	6.132785763175907
Never_Clarified	True	18	Male	Non_Hispanic_White	4.358658453114305
Never_Clarified	False	91	Male	Non_Hispanic_White	11.879534565366187
Never_Clarified	False	11	Female	Non_Hispanic_White	7.392197125256674
Never_Clarified	False	18	Female	Non_Hispanic_White	0.9664613278576316
Never_Clarified	False	6	Female	Non_Hispanic_White	1.0458590006844628
Never_Clarified	False	105	Male	Other	3.649555099247091
Never_Clarified	False	0	Female	Non_Hispanic_White	12.02737850787132
Never_Clarified	False	116	Male	Non_Hispanic_Black	12.473648186173854
Never_Clarified	False	0	Female	Non_Hispanic_White	6.132785763175907
Never_Clarified	False	8	Female	Non_Hispanic_White	13.09514031485284
Never_Clarified	False	11	Male	Non_Hispanic_White	4.254620123203286
Never_Clarified	False	21	Female	Non_Hispanic_White	1.8151950718685832
Never_Clarified	False	16	Male	Non_Hispanic_White	1.2402464065708418
Never_Clarified	False	7	Female	Hispanic	6.90485968514716
Never_Clarified	False	1	Male	Hispanic	16.251882272416154
Never_Clarified	False	1	Female	Non_Hispanic_White	0.8432580424366872
Never_Clarified	False	19	Male	Non_Hispanic_White	1.2046543463381243
Never_Clarified	False	3	Male	Non_Hispanic_White	11.37577002053388
Never_Clarified	True	25	Female	Hispanic	5.9137577002053385
Never_Clarified	False	1	Female	Non_Hispanic_White	3.890485968514716
Never_Clarified	False	10	Female	Non_Hispanic_White	0.9637234770704995
Never_Clarified	False	3	Female	Non_Hispanic_White	1.1006160164271048
Never_Clarified	False	16	Female	Non_Hispanic_White	8.48186173853525
Never_Clarified	False	13	Male	Non_Hispanic_White	2.047912388774812
Never_Clarified	False	26	Female	Non_Hispanic_White	2.0123203285420943
Never_Clarified	False	6	Female	Other	9.363449691991786
Never_Clarified	False	4	Male	Non_Hispanic_White	6.425735797399041
Any_Clarified	False	5	Female	Other	1.108829568788501
Never_Clarified	False	3	Male	Non_Hispanic_White	4.344969199178645
Never_Clarified	False	3	Male	Non_Hispanic_White	1.136208076659822
Never_Clarified	False	0	Female	Other	2.967830253251198
Never_Clarified	False	5	Female	Other	2.102669404517454
Never_Clarified	True	6	Male	Non_Hispanic_White	2.004106776180698
Never_Clarified	False	3	Female	Non_Hispanic_White	1.1444216290212184
Never_Clarified	False	8	Female	Non_Hispanic_White	1.352498288843258
Never_Clarified	False	5	Female	Non_Hispanic_White	11.047227926078028
Never_Clarified	False	23	Female	Non_Hispanic_White	4.848733744010952
Never_Clarified	False	23	Female	Non_Hispanic_White	1.0869267624914445
Never_Clarified	False	8	Female	Non_Hispanic_White	12.19712525667351
Never_Clarified	False	6	Male	Non_Hispanic_White	1.3880903490759753
Never_Clarified	False	7	Female	Non_Hispanic_White	0.4845995893223819
Never_Clarified	False	5	Female	Non_Hispanic_White	2.2532511978097194
Never_Clarified	False	6	Female	Non_Hispanic_White	4.958247775496235
Never_Clarified	False	19	Male	Other	1.990417522245037
Never_Clarified	False	30	Female	Non_Hispanic_White	5.806981519507187
Never_Clarified	False	4	Female	Non_Hispanic_White	6.143737166324435
Never_Clarified	False	1	Male	Non_Hispanic_Black	1.9055441478439423
Never_Clarified	False	2	Female	Non_Hispanic_White	4.301163586584531
Never_Clarified	False	6	Female	Hispanic	1.4455852156057496
Never_Clarified	False	2	Female	Non_Hispanic_Black	16.145106091718002
Never_Clarified	False	27	Female	Hispanic	0.9308692676249144
Never_Clarified	False	13	Female	Hispanic	2.8802190280629705
Never_Clarified	False	7	Female	Non_Hispanic_White	3.767282683093772
Never_Clarified	False	8	Male	Non_Hispanic_White	1.1854893908281998
Never_Clarified	False	22	Male	Non_Hispanic_White	5.582477754962355
Never_Clarified	False	27	Male	Non_Hispanic_White	3.394934976043805
Never_Clarified	False	12	Male	Non_Hispanic_White	1.4893908281998631
Never_Clarified	False	4	Male	Non_Hispanic_White	4.032854209445585
Never_Clarified	False	0	Female	Non_Hispanic_Black	1.7713894592744694
Never_Clarified	False	20	Female	Non_Hispanic_White	1.911019849418207
Any_Clarified	True	46	Male	Non_Hispanic_White	0.3860369609856263
Never_Clarified	True	35	Female	Hispanic	4.046543463381246
Any_Clarified	False	2	Male	Non_Hispanic_White	6.412046543463381
Never_Clarified	False	50	Female	Other	0.6598220396988365
Never_Clarified	False	0	Male	Non_Hispanic_White	10.63381245722108
Never_Clarified	False	6	Female	Non_Hispanic_White	0.7802874743326489
Never_Clarified	True	6	Male	Non_Hispanic_White	9.325119780971937
Never_Clarified	False	7	Female	Non_Hispanic_White	2.924024640657084
Never_Clarified	False	5	Female	Hispanic	1.6071184120465434
Never_Clarified	False	14	Male	Non_Hispanic_White	6.976043805612594
Never_Clarified	True	25	Male	Non_Hispanic_White	8.2217659137577
Never_Clarified	False	2	Male	Non_Hispanic_White	3.444216290212184
Never_Clarified	True	5	Female	Non_Hispanic_White	5.686516084873374
Never_Clarified	False	6	Male	Hispanic	2.729637234770705
Any_Clarified	False	188	Female	Non_Hispanic_White	6.132785763175907
Never_Clarified	False	11	Female	Hispanic	0.9965776865160848
Never_Clarified	False	10	Female	Non_Hispanic_White	1.6290212183436004
Never_Clarified	False	10	Female	Hispanic	11.811088295687885
Never_Clarified	False	2	Female	Non_Hispanic_White	2.480492813141684
Never_Clarified	True	6	Female	Non_Hispanic_Black	5.125256673511293
Never_Clarified	False	5	Male	Non_Hispanic_White	4.396988364134154
Never_Clarified	False	61	Female	Non_Hispanic_Black	5.149897330595483
Never_Clarified	False	2	Female	Non_Hispanic_White	1.0622861054072552
Never_Clarified	False	2	Female	Non_Hispanic_White	7.326488706365503
Never_Clarified	False	14	Female	Non_Hispanic_White	10.978781656399724
Any_Clarified	True	24	Male	Non_Hispanic_White	16.80766598220397
Never_Clarified	False	27	Male	Non_Hispanic_White	4.731006160164271
Never_Clarified	False	4	Female	Non_Hispanic_White	12.898015058179327
Never_Clarified	False	22	Male	Non_Hispanic_Black	0.9253935660506504
Never_Clarified	False	5	Male	Non_Hispanic_Black	11.638603696098563
Never_Clarified	False	23	Male	Non_Hispanic_Black	1.700205338809035
Never_Clarified	True	12	Male	Non_Hispanic_White	11.170431211498974
Never_Clarified	True	14	Female	Non_Hispanic_White	6.146475017111568
Never_Clarified	False	7	Male	Non_Hispanic_White	11.964407939767282
Never_Clarified	False	8	Female	Non_Hispanic_White	1.9603011635865848
Never_Clarified	True	12	Female	Non_Hispanic_Black	2.2039698836413417
Never_Clarified	False	14	Female	Hispanic	1.1772758384668036
Never_Clarified	False	8	Male	Hispanic	2.921286789869952
Never_Clarified	False	1	Female	Hispanic	5.831622176591376
Never_Clarified	True	58	Female	Non_Hispanic_White	4.955509924709103
Never_Clarified	False	7	Male	Non_Hispanic_White	0.865160848733744
Never_Clarified	False	20	Female	Non_Hispanic_White	5.713894592744696
Never_Clarified	False	11	Male	Non_Hispanic_White	8.928131416837783
Never_Clarified	False	1	Female	Non_Hispanic_White	15.97535934291581
Never_Clarified	True	10	Female	Non_Hispanic_White	13.163586584531142
Never_Clarified	False	5	Male	Non_Hispanic_White	1.4647501711156743
Never_Clarified	False	6	Female	Hispanic	1.1252566735112937
Never_Clarified	False	26	Male	Hispanic	4.060232717316906
Never_Clarified	False	5	Female	Non_Hispanic_White	0.9883641341546886
Never_Clarified	False	3	Male	Non_Hispanic_White	1.2484599589322385
Never_Clarified	True	1	Male	Non_Hispanic_White	1.0595482546201231
Never_Clarified	False	7	Female	Non_Hispanic_White	15.7782340862423
Never_Clarified	False	15	Female	Other	14.124572210814511
Never_Clarified	False	18	Female	Non_Hispanic_White	1.6153319644079398
Never_Clarified	False	37	Female	Hispanic	2.0123203285420943
Any_Clarified	False	5	Male	Non_Hispanic_White	9.292265571526352
Never_Clarified	True	21	Female	Hispanic	0.5585215605749486
Never_Clarified	True	5	Male	Non_Hispanic_White	1.0294318959616702
Never_Clarified	False	18	Female	Non_Hispanic_White	0.813141683778234
Never_Clarified	False	2	Female	Non_Hispanic_White	10.954140999315538
Never_Clarified	False	1	Male	Non_Hispanic_White	10.387405886379192
Never_Clarified	False	5	Male	Non_Hispanic_White	8.388774811772759
Never_Clarified	False	5	Female	Non_Hispanic_White	3.553730321697468
Never_Clarified	False	1	Female	Non_Hispanic_White	15.238877481177276
Never_Clarified	False	29	Female	Non_Hispanic_White	1.6509240246406571
Never_Clarified	False	2	Male	Non_Hispanic_White	1.054072553045859
Any_Clarified	False	2	Female	Non_Hispanic_White	5.078713210130048
Never_Clarified	False	15	Female	Non_Hispanic_White	0.785763175906913
Never_Clarified	True	3	Male	Other	10.76249144421629
Never_Clarified	False	70	Male	Non_Hispanic_White	0.5557837097878165
Never_Clarified	True	6	Male	Non_Hispanic_White	4.353182751540041
Never_Clarified	False	4	Female	Non_Hispanic_White	2.97056810403833
Never_Clarified	False	4	Female	Non_Hispanic_White	1.2895277207392195
Any_Clarified	True	27	Female	Non_Hispanic_White	16.188911704312115
Never_Clarified	False	7	Male	Non_Hispanic_White	0.6652977412731006
Never_Clarified	False	3	Female	Non_Hispanic_White	5.69472963723477
Never_Clarified	True	8	Male	Non_Hispanic_White	1.1553730321697468
Never_Clarified	False	10	Female	Non_Hispanic_Black	9.453798767967143
Never_Clarified	False	38	Female	Non_Hispanic_White	4.681724845995893
Never_Clarified	False	17	Male	Non_Hispanic_White	1.374401095140315
Never_Clarified	False	13	Female	Non_Hispanic_White	0.9418206707734428
Never_Clarified	False	28	Female	Non_Hispanic_White	11.890485968514716
Never_Clarified	True	2	Female	Non_Hispanic_White	4.884325804243669
Never_Clarified	False	4	Female	Non_Hispanic_White	1.4757015742642026
Never_Clarified	False	12	Female	Non_Hispanic_White	11.775496235455169
Never_Clarified	False	3	Male	Non_Hispanic_White	2.132785763175907
Never_Clarified	False	16	Female	Hispanic	3.485284052019165
Never_Clarified	False	5	Female	Other	1.404517453798768
Never_Clarified	True	2	Female	Non_Hispanic_White	3.79192334017796
Never_Clarified	False	35	Male	Non_Hispanic_White	2.6885694729637235
Any_Clarified	False	19	Female	Non_Hispanic_White	10.009582477754964
Never_Clarified	False	13	Male	Other	13.27857631759069
Never_Clarified	False	23	Male	Non_Hispanic_White	0.70362765229295
Never_Clarified	False	11	Female	Hispanic	6.587268993839836
Never_Clarified	True	19	Female	Hispanic	0.8788501026694046
Never_Clarified	False	4	Male	Non_Hispanic_White	16.229979466119097
Never_Clarified	False	9	Female	Non_Hispanic_White	7.471594798083505
Never_Clarified	False	0	Male	Hispanic	2.217659137577002
Never_Clarified	True	7	Female	Non_Hispanic_Black	1.242984257357974
Never_Clarified	False	4	Male	Non_Hispanic_White	1.5222450376454484
Never_Clarified	False	0	Female	Non_Hispanic_White	9.401779603011637
Never_Clarified	False	13	Male	Non_Hispanic_White	1.1444216290212184
Never_Clarified	False	18	Female	Non_Hispanic_White	8.134154688569472
Never_Clarified	False	8	Female	Non_Hispanic_White	15.433264887063656
Never_Clarified	False	12	Male	Non_Hispanic_White	6.47501711156742
Never_Clarified	False	10	Female	Non_Hispanic_White	9.295003422313483
Never_Clarified	True	27	Female	Non_Hispanic_White	2.143737166324436
Never_Clarified	False	2	Male	Hispanic	1.4428473648186173
Never_Clarified	True	10	Male	Non_Hispanic_White	0.8870636550308009
Never_Clarified	True	62	Female	Non_Hispanic_Black	1.1416837782340865
Never_Clarified	False	6	Male	Non_Hispanic_White	3.10198494182067
Never_Clarified	False	6	Female	Non_Hispanic_White	1.1964407939767283
Never_Clarified	False	0	Male	Non_Hispanic_White	5.018480492813142
Never_Clarified	False	10	Male	Hispanic	8.83230663928816
Never_Clarified	False	2	Male	Non_Hispanic_White	0.922655715263518
Never_Clarified	False	54	Female	Hispanic	0.969199178644764
Never_Clarified	True	92	Female	Non_Hispanic_White	3.0855578370978782
Never_Clarified	True	1	Female	Non_Hispanic_White	5.514031485284052
Never_Clarified	False	0	Female	Other	10.105407255304586
Never_Clarified	False	33	Female	Non_Hispanic_White	1.5742642026009583
Never_Clarified	False	51	Male	Hispanic	5.037645448323066
Never_Clarified	False	13	Male	Non_Hispanic_White	0.5284052019164955
Never_Clarified	False	19	Female	Other	3.0882956878850103
Never_Clarified	True	2	Male	Non_Hispanic_White	1.809719370294319
Never_Clarified	False	60	Female	Non_Hispanic_White	7.649555099247091
Never_Clarified	False	18	Female	Non_Hispanic_White	5.598904859685147
Never_Clarified	True	21	Male	Non_Hispanic_White	5.779603011635865
Never_Clarified	False	6	Female	Non_Hispanic_White	11.665982203969884
Never_Clarified	False	2	Female	Other	3.449691991786448
Never_Clarified	False	3	Female	Non_Hispanic_White	1.5304585900068446
Never_Clarified	False	19	Female	Non_Hispanic_White	10.420260095824778
Any_Clarified	False	5	Female	Non_Hispanic_Black	0.8514715947980835
Never_Clarified	False	10	Female	Non_Hispanic_Black	1.136208076659822
Never_Clarified	False	2	Female	Non_Hispanic_White	6.8583162217659135
Never_Clarified	False	20	Male	Non_Hispanic_White	1.9137577002053388
Any_Clarified	False	353	Female	Non_Hispanic_White	0.785763175906913
Never_Clarified	False	6	Male	Other	0.7173169062286106
Never_Clarified	False	31	Male	Non_Hispanic_White	9.44832306639288
Never_Clarified	False	0	Female	Non_Hispanic_White	4.919917864476386
Never_Clarified	False	8	Male	Non_Hispanic_White	10.00684462696783
Never_Clarified	False	26	Male	Hispanic	1.379876796714579
Never_Clarified	False	1	Male	Non_Hispanic_White	3.6358658453114314
Never_Clarified	False	0	Female	Non_Hispanic_White	6.855578370978781
Never_Clarified	True	28	Male	Non_Hispanic_White	0.8788501026694046
Any_Clarified	False	23	Female	Non_Hispanic_Black	1.2347707049965777
Never_Clarified	False	3	Female	Non_Hispanic_White	7.934291581108829
Any_Clarified	True	72	Male	Non_Hispanic_White	2.8802190280629705
Never_Clarified	False	1	Female	Non_Hispanic_White	1.9712525667351128
Never_Clarified	False	5	Male	Non_Hispanic_White	11.299110198494182
Never_Clarified	False	17	Male	Non_Hispanic_White	6.006844626967831
Never_Clarified	False	51	Male	Non_Hispanic_White	1.8042436687200547
Never_Clarified	False	18	Female	Non_Hispanic_White	1.8069815195071868
Never_Clarified	False	16	Female	Non_Hispanic_White	0.6707734428473648
Never_Clarified	False	25	Female	Non_Hispanic_White	1.952087611225188
Never_Clarified	True	3	Female	Hispanic	0.7939767282683093
Never_Clarified	False	4	Male	Other	1.0349075975359343
Never_Clarified	False	2	Male	Non_Hispanic_White	11.27173169062286
Never_Clarified	False	54	Female	Non_Hispanic_White	1.0759753593429158
Never_Clarified	False	46	Female	Hispanic	13.059548254620124
Never_Clarified	False	49	Male	Non_Hispanic_White	0.7255304585900069
Never_Clarified	False	2	Female	Hispanic	2.759753593429158
Never_Clarified	False	3	Male	Hispanic	1.9739904175222447
Never_Clarified	False	22	Male	Non_Hispanic_White	5.059548254620124
Never_Clarified	False	4	Male	Other	3.6249144421629023
Never_Clarified	False	28	Male	Hispanic	1.4455852156057496
Never_Clarified	False	12	Female	Non_Hispanic_White	1.6071184120465434
Never_Clarified	False	1	Male	Hispanic	5.779603011635865
Never_Clarified	False	24	Female	Hispanic	4.648870636550308
Never_Clarified	False	1	Female	Non_Hispanic_White	15.901437371663244
Never_Clarified	False	0	Male	Non_Hispanic_White	11.46611909650924
Never_Clarified	False	16	Male	Non_Hispanic_White	4.928131416837783
Never_Clarified	False	97	Male	Non_Hispanic_White	14.08624229979466
Never_Clarified	False	17	Male	Non_Hispanic_White	13.946611909650924
Never_Clarified	False	7	Female	Non_Hispanic_White	0.6652977412731006
Never_Clarified	False	2	Male	Non_Hispanic_White	5.245722108145106
Never_Clarified	False	4	Female	Hispanic	2.674880219028063
Never_Clarified	False	32	Male	Non_Hispanic_Black	1.4072553045859
Never_Clarified	False	5	Male	Non_Hispanic_White	7.211498973305955
Any_Clarified	False	26	Male	Non_Hispanic_White	0.2737850787132101
Never_Clarified	True	4	Female	Non_Hispanic_White	13.664613278576317
Never_Clarified	False	7	Male	Non_Hispanic_White	5.514031485284052
Never_Clarified	False	12	Female	Non_Hispanic_White	14.414784394250514
Any_Clarified	False	9	Female	Non_Hispanic_White	4.553045859000685
Never_Clarified	False	13	Female	Non_Hispanic_Black	15.16495550992471
Never_Clarified	False	2	Male	Non_Hispanic_White	1.2375085557837098
Never_Clarified	False	11	Male	Non_Hispanic_White	0.9117043121149896
Any_Clarified	False	149	Female	Non_Hispanic_White	0.432580424366872
Never_Clarified	False	3	Male	Non_Hispanic_White	6.335386721423682
Never_Clarified	False	8	Male	Hispanic	8.958247775496236
Never_Clarified	False	3	Female	Non_Hispanic_White	2.7679671457905544
Never_Clarified	False	1	Female	Non_Hispanic_White	7.8494182067077345
Never_Clarified	False	9	Male	Non_Hispanic_White	3.712525667351129
Never_Clarified	False	20	Male	Non_Hispanic_White	6.0041067761806985
Never_Clarified	False	12	Male	Non_Hispanic_White	2.1492128678986995
Never_Clarified	True	3	Female	Non_Hispanic_White	1.163586584531143
Never_Clarified	True	2	Male	Non_Hispanic_White	2.0971937029431897
Never_Clarified	False	3	Female	Non_Hispanic_White	1.6153319644079398
Never_Clarified	False	7	Female	Non_Hispanic_White	1.8151950718685832
Never_Clarified	False	81	Female	Hispanic	4.068446269678303
Any_Clarified	False	64	Female	Hispanic	5.366187542778919
Never_Clarified	False	3	Female	Hispanic	2.302532511978097
Never_Clarified	False	48	Male	Hispanic	0.6926762491444216
Never_Clarified	False	1	Male	Other	5.240246406570842
Never_Clarified	False	12	Male	Non_Hispanic_White	0.7227926078028748
Never_Clarified	False	28	Male	Non_Hispanic_White	3.2854209445585214
Never_Clarified	False	3	Male	Non_Hispanic_White	5.9137577002053385
Never_Clarified	False	23	Male	Non_Hispanic_White	3.178644763860369
Any_Clarified	False	15	Female	Non_Hispanic_White	15.748117727583846
Never_Clarified	False	1	Male	Non_Hispanic_White	12.83230663928816
Never_Clarified	False	0	Male	Non_Hispanic_White	4.763860369609857
Never_Clarified	False	43	Male	Hispanic	0.8432580424366872
Never_Clarified	False	86	Female	Other	3.761806981519507
Never_Clarified	False	36	Female	Hispanic	0.9253935660506504
Never_Clarified	False	24	Female	Non_Hispanic_White	0.9281314168377824
Never_Clarified	False	11	Female	Non_Hispanic_White	0.8569472963723477
Any_Clarified	False	51	Female	Hispanic	1.0403832991101984
Any_Clarified	False	54	Male	Other	1.3908281998631074
Never_Clarified	False	6	Female	Non_Hispanic_White	2.3408624229979464
Any_Clarified	True	0	Female	Non_Hispanic_White	2.861054072553046
Never_Clarified	False	7	Male	Non_Hispanic_White	0.8733744010951403
Never_Clarified	False	20	Female	Non_Hispanic_Black	3.0855578370978782
Any_Clarified	False	98	Female	Non_Hispanic_White	3.641341546885695
Never_Clarified	False	2	Male	Non_Hispanic_White	17.27583846680356
Never_Clarified	True	3	Female	Non_Hispanic_White	0.731006160164271
Never_Clarified	False	5	Male	Non_Hispanic_White	4.566735112936345
Never_Clarified	False	33	Male	Non_Hispanic_White	11.813826146475018
Any_Clarified	False	51	Female	Non_Hispanic_White	15.879534565366187
Never_Clarified	False	4	Female	Non_Hispanic_White	2.321697467488022
Never_Clarified	False	1	Female	Non_Hispanic_White	1.5523613963039014
Never_Clarified	False	14	Female	Non_Hispanic_White	1.215605749486653
Never_Clarified	False	6	Female	Non_Hispanic_White	1.5523613963039014
Never_Clarified	True	8	Female	Non_Hispanic_White	3.786447638603696
Never_Clarified	False	14	Male	Hispanic	0.783025325119781
Any_Clarified	True	13	Female	Non_Hispanic_White	14.143737166324437
Never_Clarified	False	39	Female	Non_Hispanic_White	1.1471594798083504
Never_Clarified	True	9	Male	Non_Hispanic_Black	9.883641341546886
Never_Clarified	False	4	Female	Non_Hispanic_White	5.949349760438056
Never_Clarified	False	39	Male	Other	0.8596851471594799
Any_Clarified	False	5	Female	Non_Hispanic_White	1.9137577002053388
Never_Clarified	False	4	Male	Non_Hispanic_White	0.6735112936344969
Never_Clarified	False	9	Male	Non_Hispanic_Black	8.071184120465434
Never_Clarified	False	0	Female	Non_Hispanic_White	9.423682409308691
Never_Clarified	False	10	Female	Non_Hispanic_White	1.1416837782340865
Never_Clarified	False	11	Female	Non_Hispanic_Black	15.71252566735113
Never_Clarified	False	7	Male	Hispanic	1.0896646132785763
Never_Clarified	False	4	Male	Non_Hispanic_White	2.433949349760438
Never_Clarified	False	6	Female	Non_Hispanic_White	1.2210814510609171
Never_Clarified	False	3	Female	Non_Hispanic_White	2.302532511978097
Never_Clarified	False	2	Female	Non_Hispanic_White	7.006160164271047
Never_Clarified	False	14	Female	Non_Hispanic_White	11.19507186858316
Never_Clarified	False	7	Male	Non_Hispanic_White	15.89596167008898
Never_Clarified	True	8	Male	Non_Hispanic_White	0.6981519507186859
Never_Clarified	False	50	Female	Other	2.0424366872005475
Never_Clarified	False	6	Female	Hispanic	4.125941136208077
Never_Clarified	False	7	Female	Non_Hispanic_White	7.589322381930184
Never_Clarified	False	6	Male	Non_Hispanic_White	9.111567419575634
Never_Clarified	False	5	Male	Non_Hispanic_White	1.568788501026694
Never_Clarified	False	4	Female	Non_Hispanic_White	8.821355236139631
Never_Clarified	True	12	Male	Hispanic	2.620123203285421
Any_Clarified	False	13	Female	Hispanic	1.2101300479123889
Never_Clarified	False	8	Female	Non_Hispanic_White	5.169062286105407
Never_Clarified	False	24	Male	Non_Hispanic_White	1.8042436687200547
Never_Clarified	False	1	Male	Non_Hispanic_White	3.3018480492813143
Never_Clarified	False	3	Male	Non_Hispanic_White	0.6132785763175906
Never_Clarified	False	6	Male	Non_Hispanic_White	7.315537303216975
Never_Clarified	False	0	Male	Non_Hispanic_White	15.052703627652292
Never_Clarified	False	1	Male	Non_Hispanic_White	2.6776180698151952
Never_Clarified	False	11	Female	Non_Hispanic_White	6.017796030116359
Never_Clarified	False	0	Female	Non_Hispanic_White	1.103353867214237
Never_Clarified	False	16	Female	Non_Hispanic_White	1.8836413415468856
Never_Clarified	False	54	Female	Non_Hispanic_White	0.648870636550308
Any_Clarified	False	42	Female	Non_Hispanic_White	10.885694729637237
Never_Clarified	False	43	Female	Hispanic	2.806297056810404
Never_Clarified	False	10	Male	Non_Hispanic_White	3.12662559890486
Any_Clarified	False	5	Female	Non_Hispanic_White	9.4839151266256
Never_Clarified	False	6	Female	Non_Hispanic_White	0.7474332648870636
Never_Clarified	False	18	Female	Non_Hispanic_White	1.7741273100616015
Never_Clarified	False	93	Female	Non_Hispanic_Black	0.9117043121149896
Never_Clarified	False	14	Female	Non_Hispanic_White	0.4845995893223819
Never_Clarified	False	7	Female	Non_Hispanic_White	6.631074606433949
Never_Clarified	False	20	Female	Non_Hispanic_Black	1.9575633127994525
Never_Clarified	False	8	Male	Non_Hispanic_Black	4.210814510609172
Never_Clarified	False	106	Male	Non_Hispanic_White	8.462696783025326
Never_Clarified	False	29	Male	Other	4.090349075975359
Never_Clarified	True	4	Male	Non_Hispanic_White	1.828884325804244
Never_Clarified	False	0	Male	Other	16.427104722792606
Never_Clarified	False	8	Female	Non_Hispanic_White	3.3182751540041067
Never_Clarified	False	7	Male	Other	1.0349075975359343
Never_Clarified	False	22	Female	Other	1.1279945242984255
Never_Clarified	False	20	Male	Non_Hispanic_White	1.4154688569472964
Never_Clarified	False	11	Female	Non_Hispanic_White	1.8151950718685832
Never_Clarified	True	18	Female	Non_Hispanic_White	1.0485968514715949
Never_Clarified	True	6	Female	Non_Hispanic_White	2.817248459958932
Any_Clarified	False	33	Male	Non_Hispanic_White	12.58590006844627
Never_Clarified	False	12	Male	Hispanic	10.127310061601642
Any_Clarified	False	3	Male	Non_Hispanic_White	11.655030800821356
Never_Clarified	False	25	Male	Non_Hispanic_Black	9.215605749486652
Never_Clarified	False	39	Female	Non_Hispanic_White	3.0088980150581794
Never_Clarified	False	4	Female	Non_Hispanic_White	1.1526351813826146
Never_Clarified	False	17	Female	Non_Hispanic_White	1.0622861054072552
Never_Clarified	False	4	Male	Non_Hispanic_Black	2.2778918548939084
Never_Clarified	False	3	Male	Non_Hispanic_White	11.455167693360712
Never_Clarified	False	28	Female	Non_Hispanic_White	1.9274469541409995
Never_Clarified	False	10	Male	Non_Hispanic_White	1.108829568788501
Never_Clarified	False	87	Female	Other	7.641341546885695
Never_Clarified	False	1	Male	Non_Hispanic_White	2.8281998631074607
Never_Clarified	True	5	Male	Non_Hispanic_White	6.787132101300479
Never_Clarified	False	4	Male	Non_Hispanic_White	3.030800821355236
Never_Clarified	False	11	Male	Hispanic	1.45927446954141
Never_Clarified	False	0	Male	Non_Hispanic_White	2.4914442162902124
Any_Clarified	True	30	Male	Hispanic	10.55167693360712
Never_Clarified	False	12	Male	Hispanic	2.368240930869268
Any_Clarified	True	11	Female	Non_Hispanic_White	1.831622176591376
Never_Clarified	False	39	Female	Non_Hispanic_White	1.45927446954141
Never_Clarified	True	2	Male	Non_Hispanic_White	0.7419575633127995
Never_Clarified	False	3	Female	Non_Hispanic_White	1.273100616016427
Never_Clarified	False	0	Female	Non_Hispanic_White	3.553730321697468
Never_Clarified	False	12	Female	Non_Hispanic_White	0.9390828199863108
Never_Clarified	False	9	Female	Non_Hispanic_White	4.093086926762491
Any_Clarified	False	41	Male	Non_Hispanic_White	3.4743326488706368
Never_Clarified	False	98	Male	Non_Hispanic_White	3.780971937029432
Never_Clarified	False	9	Female	Non_Hispanic_White	7.682409308692677
Any_Clarified	True	68	Male	Non_Hispanic_White	2.8939082819986317
Never_Clarified	False	0	Male	Non_Hispanic_White	15.38945927446954
Never_Clarified	False	1	Female	Non_Hispanic_White	7.40041067761807
Never_Clarified	False	3	Male	Non_Hispanic_White	16.758384668035593
Never_Clarified	True	10	Male	Non_Hispanic_White	10.376454483230663
Never_Clarified	False	15	Male	Non_Hispanic_White	9.69199178644764
Never_Clarified	False	71	Male	Non_Hispanic_White	3.7399041752224496
Never_Clarified	True	20	Female	Non_Hispanic_Black	0.8870636550308009
Never_Clarified	True	3	Female	Non_Hispanic_White	2.1683778234086244
Never_Clarified	True	5	Female	Other	0.2217659137577002
Never_Clarified	False	0	Female	Hispanic	9.91649555099247
Never_Clarified	False	6	Female	Non_Hispanic_White	8.235455167693361
Never_Clarified	False	11	Male	Non_Hispanic_White	3.8247775496235454
Never_Clarified	False	2	Male	Hispanic	3.728952772073922
Never_Clarified	False	18	Male	Non_Hispanic_White	7.271731690622861
Any_Clarified	False	47	Male	Hispanic	0.6680355920602327
Never_Clarified	False	30	Female	Non_Hispanic_Black	13.875427789185489
Never_Clarified	False	18	Male	Non_Hispanic_White	1.106091718001369
Never_Clarified	False	14	Male	Non_Hispanic_White	2.54072553045859
Never_Clarified	False	12	Male	Non_Hispanic_White	0.5913757700205339
Never_Clarified	False	93	Male	Hispanic	6.329911019849418
Any_Clarified	False	39	Female	Hispanic	8.640657084188911
Never_Clarified	False	11	Male	Non_Hispanic_White	12.684462696783026
Never_Clarified	False	65	Male	Non_Hispanic_White	3.2826830937713893
Never_Clarified	False	5	Male	Non_Hispanic_White	7.14031485284052
Never_Clarified	True	2	Male	Non_Hispanic_White	1.264887063655031
Never_Clarified	False	20	Female	Hispanic	1.404517453798768
Never_Clarified	False	11	Female	Hispanic	10.425735797399042
Never_Clarified	False	28	Female	Non_Hispanic_White	0.7091033538672142
Never_Clarified	False	15	Male	Other	2.2012320328542097
Never_Clarified	False	11	Female	Non_Hispanic_White	11.110198494182066
Never_Clarified	True	11	Male	Non_Hispanic_White	0.8569472963723477
Never_Clarified	False	1	Male	Non_Hispanic_Black	3.975359342915811
Never_Clarified	False	10	Male	Non_Hispanic_White	0.8487337440109514
Never_Clarified	False	15	Female	Non_Hispanic_White	1.9657768651608487
Never_Clarified	False	35	Male	Non_Hispanic_Black	1.8206707734428476
Never_Clarified	False	8	Female	Non_Hispanic_White	3.641341546885695
Never_Clarified	False	17	Male	Non_Hispanic_White	1.9630390143737169
Never_Clarified	True	4	Female	Non_Hispanic_White	3.5318275154004106
Never_Clarified	False	6	Male	Non_Hispanic_White	0.3121149897330595
Never_Clarified	False	8	Male	Non_Hispanic_White	0.837782340862423
Never_Clarified	False	0	Female	Non_Hispanic_White	15.961670088980153
Any_Clarified	False	11	Male	Hispanic	2.724161533196441
Never_Clarified	False	21	Female	Non_Hispanic_White	1.1964407939767283
Never_Clarified	False	5	Female	Non_Hispanic_White	2.316221765913758
Any_Clarified	False	3	Male	Non_Hispanic_White	7.564681724845996
Never_Clarified	False	19	Male	Non_Hispanic_White	0.6351813826146475
Any_Clarified	False	29	Female	Hispanic	7.351129363449692
Never_Clarified	False	15	Male	Non_Hispanic_White	2.316221765913758
Any_Clarified	True	88	Female	Non_Hispanic_White	17.388090349075977
Never_Clarified	False	10	Male	Non_Hispanic_White	1.352498288843258
Never_Clarified	False	3	Male	Non_Hispanic_White	11.025325119780971
Never_Clarified	False	1	Female	Non_Hispanic_White	7.268993839835729
Never_Clarified	False	3	Female	Non_Hispanic_White	5.563312799452429
Never_Clarified	False	3	Male	Non_Hispanic_White	8.161533196440795
Never_Clarified	False	13	Female	Hispanic	1.0841889117043122
Never_Clarified	False	10	Female	Non_Hispanic_White	1.700205338809035
Never_Clarified	False	9	Male	Non_Hispanic_White	5.5277207392197125
Never_Clarified	False	2	Female	Non_Hispanic_White	6.143737166324435
Never_Clarified	False	3	Male	Hispanic	1.1197809719370295
Never_Clarified	False	24	Male	Non_Hispanic_White	5.856262833675565
Never_Clarified	False	1	Female	Non_Hispanic_White	9.431895961670088
Never_Clarified	False	5	Female	Non_Hispanic_White	2.5817932922655715
Never_Clarified	False	2	Male	Non_Hispanic_White	9.25119780971937
Never_Clarified	False	4	Female	Non_Hispanic_White	2.0123203285420943
Never_Clarified	True	13	Female	Non_Hispanic_White	1.4072553045859
Never_Clarified	False	0	Male	Non_Hispanic_White	0.7200547570157426
Never_Clarified	False	12	Female	Non_Hispanic_White	1.4674880219028064
Never_Clarified	False	11	Male	Non_Hispanic_White	3.7371663244353184
Never_Clarified	False	1	Male	Non_Hispanic_White	14.767967145790555
Any_Clarified	False	12	Female	Non_Hispanic_White	0.7419575633127995
Any_Clarified	False	60	Male	Other	4.966461327857632
Never_Clarified	True	31	Female	Non_Hispanic_White	0.7501711156741958
Any_Clarified	True	160	Male	Non_Hispanic_White	10.642026009582478
Never_Clarified	False	44	Male	Non_Hispanic_Black	1.2566735112936345
Never_Clarified	False	0	Female	Non_Hispanic_White	9.05681040383299
Never_Clarified	True	25	Female	Non_Hispanic_White	2.2286105407255303
Never_Clarified	False	9	Female	Non_Hispanic_White	1.5770020533880904
Never_Clarified	False	4	Male	Non_Hispanic_White	1.1991786447638604
Never_Clarified	False	2	Female	Non_Hispanic_Black	16.0684462696783
Any_Clarified	False	2	Female	Hispanic	12.087611225188228
Never_Clarified	True	0	Male	Hispanic	6.409308692676249
Never_Clarified	False	55	Male	Hispanic	0.648870636550308
Never_Clarified	True	4	Male	Non_Hispanic_White	3.865845311430527
Never_Clarified	False	0	Female	Non_Hispanic_White	10.967830253251195
Never_Clarified	False	32	Male	Non_Hispanic_White	4.142368240930869
Never_Clarified	False	4	Male	Non_Hispanic_White	1.160848733744011
Never_Clarified	False	10	Female	Non_Hispanic_White	0.5557837097878165
Never_Clarified	False	0	Male	Non_Hispanic_White	1.3990417522245038
Never_Clarified	False	5	Male	Non_Hispanic_White	7.091033538672143
Any_Clarified	False	0	Female	Other	14.231348391512665
Never_Clarified	False	14	Female	Non_Hispanic_White	0.8268309377138946
Never_Clarified	False	56	Male	Non_Hispanic_White	8.224503764544833
Never_Clarified	False	15	Female	Non_Hispanic_White	1.051334702258727
Never_Clarified	False	23	Male	Non_Hispanic_Black	1.73305954825462
Never_Clarified	False	12	Female	Non_Hispanic_White	9.00205338809035
Never_Clarified	False	2	Male	Non_Hispanic_White	2.9596167008898013
Never_Clarified	False	4	Female	Non_Hispanic_White	5.002053388090349
Never_Clarified	False	6	Male	Non_Hispanic_White	3.3210130047912387
Never_Clarified	False	7	Male	Non_Hispanic_White	2.212183436002738
Never_Clarified	False	0	Female	Non_Hispanic_White	9.084188911704311
Never_Clarified	False	2	Female	Non_Hispanic_White	1.0622861054072552
Any_Clarified	False	17	Female	Non_Hispanic_White	11.800136892539356
Never_Clarified	False	4	Female	Non_Hispanic_White	7.950718685831622
Never_Clarified	False	5	Female	Non_Hispanic_White	3.605749486652977
Never_Clarified	False	19	Male	Hispanic	6.291581108829569
Never_Clarified	False	17	Female	Non_Hispanic_White	0.7967145790554415
Any_Clarified	False	62	Male	Hispanic	1.0622861054072552
Never_Clarified	True	1	Male	Non_Hispanic_White	5.864476386036961
Never_Clarified	True	19	Male	Non_Hispanic_White	0.9938398357289528
Any_Clarified	False	13	Male	Non_Hispanic_White	0.6297056810403833
Never_Clarified	False	35	Male	Non_Hispanic_White	2.431211498973306
Never_Clarified	False	0	Female	Non_Hispanic_White	17.349760438056126
Any_Clarified	False	6	Male	Non_Hispanic_White	4.161533196440794
Never_Clarified	True	8	Female	Non_Hispanic_White	8.175222450376454
Never_Clarified	False	2	Female	Non_Hispanic_White	5.273100616016428
Never_Clarified	False	18	Female	Non_Hispanic_Black	3.156741957563313
Never_Clarified	False	4	Female	Other	2.138261464750171
Never_Clarified	False	0	Male	Non_Hispanic_White	13.765913757700206
Never_Clarified	False	30	Female	Hispanic	10.63107460643395
Never_Clarified	False	21	Male	Non_Hispanic_White	0.9500342231348392
Never_Clarified	False	6	Female	Other	2.130047912388775
Never_Clarified	False	73	Male	Non_Hispanic_White	10.321697467488022
Never_Clarified	False	4	Male	Other	2.0971937029431897
Never_Clarified	False	67	Male	Non_Hispanic_Black	1.2840520191649556
Never_Clarified	False	42	Male	Non_Hispanic_White	2.1492128678986995
Never_Clarified	False	12	Male	Other	4.848733744010952
Any_Clarified	False	12	Female	Non_Hispanic_White	16.175222450376456
Never_Clarified	False	53	Male	Non_Hispanic_White	3.299110198494182
Any_Clarified	False	54	Male	Hispanic	0.758384668035592
Never_Clarified	False	4	Female	Non_Hispanic_White	4.681724845995893
Never_Clarified	False	15	Male	Non_Hispanic_White	0.7611225188227242
Never_Clarified	False	28	Male	Non_Hispanic_White	1.051334702258727
Never_Clarified	False	6	Female	Non_Hispanic_White	15.97262149212868
Never_Clarified	False	9	Female	Non_Hispanic_White	1.160848733744011
Never_Clarified	False	12	Male	Non_Hispanic_White	1.2895277207392195
Never_Clarified	False	18	Female	Non_Hispanic_White	0.9774127310061602
Never_Clarified	False	4	Female	Non_Hispanic_White	3.800136892539357
Never_Clarified	False	1	Female	Non_Hispanic_White	5.839835728952772
Never_Clarified	False	20	Male	Non_Hispanic_White	9.905544147843942
Never_Clarified	False	5	Female	Non_Hispanic_White	1.056810403832991
Any_Clarified	False	10	Male	Non_Hispanic_White	8.180698151950718
Never_Clarified	False	22	Male	Other	0.9089664613278576
Never_Clarified	False	1	Male	Non_Hispanic_White	0.783025325119781
Never_Clarified	True	10	Male	Hispanic	1.995893223819302
Never_Clarified	False	1	Male	Non_Hispanic_White	5.4428473648186175
Never_Clarified	False	27	Female	Non_Hispanic_White	1.1854893908281998
Never_Clarified	True	3	Male	Non_Hispanic_White	5.815195071868583
Never_Clarified	False	5	Female	Non_Hispanic_White	9.390828199863108
Never_Clarified	False	12	Female	Non_Hispanic_White	7.099247091033539
Any_Clarified	False	20	Female	Non_Hispanic_Black	11.11567419575633
Never_Clarified	False	31	Female	Non_Hispanic_Black	0.8788501026694046
Never_Clarified	False	4	Female	Non_Hispanic_Black	4.147843942505133
Never_Clarified	True	18	Female	Non_Hispanic_White	7.852156057494867
Never_Clarified	False	4	Female	Non_Hispanic_White	5.566050650239562
Never_Clarified	False	18	Female	Non_Hispanic_Black	1.0924024640657084
Never_Clarified	False	4	Male	Non_Hispanic_White	0.8213552361396304
Never_Clarified	False	0	Female	Non_Hispanic_White	17.971252566735114
Never_Clarified	False	1	Male	Non_Hispanic_White	14.992470910335388
Never_Clarified	False	4	Female	Non_Hispanic_White	7.79192334017796
Never_Clarified	False	55	Female	Non_Hispanic_White	10.088980150581794
Never_Clarified	False	2	Female	Non_Hispanic_White	14.179329226557153
Never_Clarified	False	11	Female	Non_Hispanic_White	0.6817248459958932
Never_Clarified	False	19	Female	Non_Hispanic_White	1.4373716632443532
Never_Clarified	False	4	Male	Non_Hispanic_White	11.285420944558522
Never_Clarified	False	24	Female	Non_Hispanic_White	1.754962354551677
Any_Clarified	True	3	Male	Hispanic	16.736481861738536
Never_Clarified	True	1	Female	Non_Hispanic_White	2.8829568788501025
Never_Clarified	False	1	Male	Non_Hispanic_White	6.872005475701574
Never_Clarified	False	23	Female	Non_Hispanic_Black	1.2922655715263518
Never_Clarified	False	4	Male	Non_Hispanic_White	0.8761122518822724
Never_Clarified	False	5	Male	Non_Hispanic_White	9.489390828199864
Never_Clarified	False	10	Male	Hispanic	1.163586584531143
Never_Clarified	False	20	Female	Non_Hispanic_White	3.926078028747433
Never_Clarified	False	1	Female	Non_Hispanic_White	2.628336755646817
Never_Clarified	False	18	Male	Non_Hispanic_White	1.5030800821355237
Never_Clarified	False	12	Male	Non_Hispanic_White	1.111567419575633
Never_Clarified	False	12	Male	Non_Hispanic_White	1.1498973305954825
Never_Clarified	True	18	Male	Non_Hispanic_White	1.483915126625599
Any_Clarified	False	31	Female	Non_Hispanic_White	0.785763175906913
Never_Clarified	False	29	Male	Hispanic	1.483915126625599
Never_Clarified	False	0	Male	Hispanic	2.836413415468857
Never_Clarified	False	11	Female	Non_Hispanic_White	1.7193702943189595
Never_Clarified	True	7	Female	Non_Hispanic_White	7.493497604380561
Never_Clarified	False	2	Female	Non_Hispanic_White	4.498288843258043
Never_Clarified	False	3	Male	Non_Hispanic_White	1.88911704312115
Never_Clarified	False	10	Female	Non_Hispanic_White	3.2580424366872007
Never_Clarified	False	5	Male	Non_Hispanic_White	5.897330595482546
Never_Clarified	False	25	Male	Hispanic	0.4079397672826831
Never_Clarified	False	7	Female	Non_Hispanic_White	3.154004106776181
Never_Clarified	True	3	Female	Other	2.206707734428474
Never_Clarified	False	7	Female	Non_Hispanic_White	4.70362765229295
Any_Clarified	False	22	Male	Non_Hispanic_Black	1.2867898699520877
Never_Clarified	False	15	Female	Other	0.8514715947980835
Never_Clarified	True	15	Male	Hispanic	3.2005475701574264
Any_Clarified	True	8	Female	Non_Hispanic_White	6.439425051334703
Any_Clarified	False	4	Male	Non_Hispanic_Black	13.22655715263518
Never_Clarified	False	5	Male	Other	9.568788501026694
Never_Clarified	False	14	Female	Hispanic	2.0588637919233403
Never_Clarified	False	56	Male	Non_Hispanic_Black	0.5722108145106092
Never_Clarified	True	7	Male	Other	1.111567419575633
Never_Clarified	False	21	Male	Non_Hispanic_White	1.267624914442163
Never_Clarified	False	6	Female	Other	4.388774811772758
Never_Clarified	False	11	Male	Non_Hispanic_White	9.535934291581109
Never_Clarified	True	2	Female	Non_Hispanic_White	15.953456536618754
Any_Clarified	False	211	Male	Non_Hispanic_White	15.61122518822724
Never_Clarified	False	7	Male	Non_Hispanic_White	0.8761122518822724
Never_Clarified	False	0	Male	Non_Hispanic_White	5.223819301848049
Never_Clarified	False	31	Male	Hispanic	3.512662559890486
Never_Clarified	False	21	Male	Hispanic	1.4483230663928817
Never_Clarified	False	1	Female	Non_Hispanic_Black	5.949349760438056
Never_Clarified	False	12	Female	Non_Hispanic_Black	1.136208076659822
Never_Clarified	False	2	Female	Non_Hispanic_White	3.1101984941820677
Never_Clarified	False	1	Female	Non_Hispanic_White	9.71937029431896
Never_Clarified	False	0	Male	Non_Hispanic_White	14.811772758384668
Never_Clarified	False	19	Female	Non_Hispanic_White	1.8261464750171117
Never_Clarified	False	0	Male	Non_Hispanic_White	2.830937713894593
Never_Clarified	False	13	Female	Non_Hispanic_White	6.130047912388775
Never_Clarified	False	3	Male	Non_Hispanic_White	3.98631074606434
Never_Clarified	True	6	Male	Non_Hispanic_White	2.6365503080082138
Never_Clarified	False	16	Female	Non_Hispanic_White	5.650924024640657
Never_Clarified	False	23	Male	Other	1.2785763175906912
Never_Clarified	False	0	Male	Other	10.061601642710473
Never_Clarified	True	0	Female	Non_Hispanic_White	15.123887748117728
Any_Clarified	True	0	Female	Hispanic	1.462012320328542
Never_Clarified	False	1	Male	Non_Hispanic_White	16.804928131416837
Never_Clarified	False	24	Female	Hispanic	4.91170431211499
Never_Clarified	False	25	Male	Non_Hispanic_White	3.4277891854893907
Never_Clarified	False	18	Male	Non_Hispanic_White	5.245722108145106
Never_Clarified	False	10	Male	Non_Hispanic_Black	8.944558521560575
Never_Clarified	False	27	Male	Non_Hispanic_White	7.975359342915811
Any_Clarified	True	3	Male	Hispanic	1.2320328542094456
Never_Clarified	False	20	Male	Non_Hispanic_White	0.5831622176591376
Never_Clarified	False	0	Male	Non_Hispanic_White	3.780971937029432
Never_Clarified	False	12	Male	Non_Hispanic_Black	9.155373032169749
Never_Clarified	False	20	Female	Non_Hispanic_White	1.6153319644079398
Never_Clarified	True	13	Male	Hispanic	8.958247775496236
Never_Clarified	False	12	Male	Hispanic	7.98631074606434
Never_Clarified	True	42	Female	Non_Hispanic_White	0.6570841889117043
Never_Clarified	False	23	Female	Non_Hispanic_White	15.38672142368241
Never_Clarified	False	0	Female	Hispanic	7.515400410677618
Never_Clarified	False	52	Male	Non_Hispanic_White	11.241615331964407
Never_Clarified	False	6	Female	Non_Hispanic_White	1.1471594798083504
Never_Clarified	False	28	Female	Non_Hispanic_White	11.734428473648189
Any_Clarified	True	149	Male	Non_Hispanic_White	2.5763175906913074
Never_Clarified	False	17	Male	Non_Hispanic_White	2.088980150581793
Any_Clarified	False	3	Female	Other	14.439425051334702
Never_Clarified	False	0	Male	Non_Hispanic_White	1.6646132785763177
Never_Clarified	False	3	Male	Non_Hispanic_White	0.2655715263518138
Never_Clarified	False	7	Male	Non_Hispanic_White	13.930184804928132
Never_Clarified	False	44	Male	Non_Hispanic_Black	1.1197809719370295
Never_Clarified	False	0	Female	Non_Hispanic_White	4.0191649555099245
Never_Clarified	False	3	Male	Non_Hispanic_White	1.4784394250513346
Any_Clarified	True	197	Male	Hispanic	1.587953456536619
Any_Clarified	False	5	Male	Non_Hispanic_White	13.39356605065024
Any_Clarified	True	181	Female	Hispanic	14.71047227926078
Never_Clarified	False	11	Male	Non_Hispanic_Black	5.552361396303901
Never_Clarified	False	60	Female	Non_Hispanic_White	8.24914442162902
Never_Clarified	False	36	Female	Non_Hispanic_White	1.1279945242984255
Never_Clarified	False	18	Female	Hispanic	5.470225872689938
Never_Clarified	False	10	Female	Non_Hispanic_White	2.784394250513347
Never_Clarified	False	21	Male	Non_Hispanic_Black	0.5475701574264202
Never_Clarified	True	16	Female	Non_Hispanic_White	0.8158795345653662
Never_Clarified	False	12	Female	Non_Hispanic_White	1.1854893908281998
Any_Clarified	False	19	Male	Other	6.001368925393567
Never_Clarified	True	1	Female	Non_Hispanic_White	5.308692676249144
Never_Clarified	False	9	Female	Hispanic	2.537987679671458
Never_Clarified	False	1	Male	Non_Hispanic_White	8.684462696783026
Never_Clarified	False	4	Male	Non_Hispanic_Black	9.440109514031484
Never_Clarified	False	46	Male	Non_Hispanic_White	11.630390143737166
Any_Clarified	False	15	Female	Non_Hispanic_White	2.3709787816564
Never_Clarified	False	3	Male	Non_Hispanic_White	0.9281314168377824
Never_Clarified	False	205	Female	Non_Hispanic_White	14.524298425735797
Never_Clarified	False	7	Female	Non_Hispanic_White	2.157426420260096
Never_Clarified	False	10	Male	Non_Hispanic_White	2.809034907597536
Never_Clarified	False	72	Female	Hispanic	6.828199863107461
Never_Clarified	False	4	Female	Non_Hispanic_White	1.5633127994524298
Never_Clarified	True	23	Female	Non_Hispanic_White	16.550308008213552
Never_Clarified	False	16	Female	Non_Hispanic_White	3.178644763860369
Never_Clarified	False	3	Female	Non_Hispanic_White	2.036960985626284
Never_Clarified	False	14	Male	Non_Hispanic_White	0.6872005475701575
Never_Clarified	False	0	Female	Non_Hispanic_White	5.883641341546886
Never_Clarified	False	8	Male	Non_Hispanic_White	5.9575633127994525
Never_Clarified	False	1	Male	Non_Hispanic_White	16.45722108145106
Never_Clarified	False	6	Male	Non_Hispanic_White	1.4893908281998631
Never_Clarified	False	36	Female	Non_Hispanic_White	12.32580424366872
Never_Clarified	True	10	Male	Non_Hispanic_White	3.3210130047912387
Never_Clarified	False	1	Male	Non_Hispanic_White	7.715263518138261
Never_Clarified	True	2	Male	Non_Hispanic_White	1.434633812457221
Never_Clarified	False	10	Female	Other	1.839835728952772
Never_Clarified	False	4	Male	Non_Hispanic_White	7.767282683093772
Never_Clarified	False	1	Female	Non_Hispanic_White	5.566050650239562
Never_Clarified	False	25	Female	Hispanic	1.1444216290212184
Never_Clarified	False	6	Female	Other	1.5633127994524298
Never_Clarified	False	4	Female	Non_Hispanic_White	8.752908966461328
Any_Clarified	True	62	Male	Non_Hispanic_White	16.136892539356605
Never_Clarified	False	24	Male	Non_Hispanic_White	14.874743326488709
Never_Clarified	False	3	Female	Non_Hispanic_Black	7.901437371663245
Never_Clarified	True	1	Female	Non_Hispanic_White	3.123887748117728
Never_Clarified	False	37	Female	Non_Hispanic_White	1.5742642026009583
Never_Clarified	False	5	Male	Non_Hispanic_White	0.7611225188227242
Never_Clarified	False	0	Male	Hispanic	17.544147843942504
Any_Clarified	False	7	Male	Non_Hispanic_White	9.281314168377824
Never_Clarified	False	61	Female	Non_Hispanic_White	2.3819301848049284
Never_Clarified	False	21	Female	Hispanic	2.863791923340178
Any_Clarified	False	2	Male	Non_Hispanic_White	14.146475017111568
Never_Clarified	False	4	Male	Hispanic	5.546885694729637
Never_Clarified	False	8	Male	Non_Hispanic_White	3.679671457905544
Never_Clarified	False	16	Male	Non_Hispanic_White	3.345653661875428
Never_Clarified	False	1	Female	Non_Hispanic_White	5.639972621492129
Never_Clarified	False	5	Male	Non_Hispanic_White	1.593429158110883
Never_Clarified	False	2	Male	Non_Hispanic_White	6.135523613963039
Never_Clarified	False	61	Male	Hispanic	1.4921286789869952
Never_Clarified	False	13	Female	Non_Hispanic_White	1.3689253935660506
Never_Clarified	False	13	Male	Hispanic	7.956194387405886
Never_Clarified	False	6	Male	Non_Hispanic_White	0.5557837097878165
Never_Clarified	False	19	Female	Non_Hispanic_White	1.2457221081451062
Never_Clarified	False	14	Male	Other	1.3086926762491444
Any_Clarified	False	115	Male	Non_Hispanic_White	5.388090349075975
Never_Clarified	False	2	Female	Non_Hispanic_White	5.434633812457221
Never_Clarified	True	28	Male	Non_Hispanic_White	1.325119780971937
Never_Clarified	False	6	Female	Non_Hispanic_White	0.731006160164271
Never_Clarified	False	13	Female	Non_Hispanic_White	7.720739219712525
Never_Clarified	False	4	Female	Other	5.968514715947981
Never_Clarified	False	2	Female	Non_Hispanic_White	1.4483230663928817
Never_Clarified	False	19	Female	Non_Hispanic_White	2.3408624229979464
Never_Clarified	False	7	Male	Non_Hispanic_White	1.1827515400410678
Never_Clarified	False	5	Female	Non_Hispanic_White	5.516769336071184
Never_Clarified	False	9	Male	Non_Hispanic_White	9.754962354551678
Never_Clarified	True	0	Male	Non_Hispanic_White	1.9055441478439423
Never_Clarified	False	18	Female	Other	7.436002737850787
Never_Clarified	False	9	Male	Non_Hispanic_Black	8.24640657084189
Never_Clarified	False	12	Female	Non_Hispanic_Black	9.311430527036276
Never_Clarified	True	16	Female	Hispanic	10.792607802874745
Never_Clarified	False	10	Male	Non_Hispanic_White	16.958247775496236
Never_Clarified	False	18	Female	Hispanic	1.7166324435318274
Never_Clarified	False	37	Female	Non_Hispanic_White	5.49760438056126
Never_Clarified	False	25	Female	Non_Hispanic_White	5.522245037645448
Never_Clarified	False	1	Male	Hispanic	6.691307323750856
[truncated: 8,233 more rows]
