# Supplementary material for: Clarification of adverse drug reactions by a pharmacovigilance team results in increased antibiotic re-prescribing at a freestanding United States children’s hospital
Source: PLoS One. 2024 Jan 12;19(1):e0295410. doi: 10.1371/journal.pone.0295410 (PMC10786368; doi:10.1371/journal.pone.0295410)
Supplement: S1 Data — (ZIP) [file pone.0295410.s004.zip › Deidentified_RQ1_Data/J01E__J01.csv]

Group	Same_Class	Visit_Count	Sex	Analysis_Race_Combined	Age
Never_Clarified	False	58	Male	Hispanic	8.725530458590006
Any_Clarified	False	12	Male	Other	5.577002053388091
Any_Clarified	False	17	Male	Non_Hispanic_White	6.11088295687885
Never_Clarified	False	5	Female	Non_Hispanic_White	4.5804243668720055
Never_Clarified	False	17	Female	Non_Hispanic_White	10.55441478439425
Never_Clarified	False	28	Male	Non_Hispanic_White	14.223134839151266
Any_Clarified	True	0	Female	Non_Hispanic_White	6.789869952087611
Any_Clarified	True	44	Male	Non_Hispanic_White	4.158795345653662
Never_Clarified	False	5	Male	Non_Hispanic_White	4.342231348391513
Never_Clarified	False	17	Female	Non_Hispanic_White	0.6844626967830253
Any_Clarified	False	55	Male	Non_Hispanic_White	6.872005475701574
Never_Clarified	False	16	Female	Other	6.351813826146475
Never_Clarified	False	7	Female	Non_Hispanic_White	12.24640657084189
Never_Clarified	False	9	Male	Non_Hispanic_White	11.42505133470226
Any_Clarified	False	26	Female	Non_Hispanic_White	12.186173853524982
Never_Clarified	False	40	Female	Non_Hispanic_White	6.830937713894593
Never_Clarified	False	16	Female	Non_Hispanic_White	16.410677618069816
Never_Clarified	False	67	Male	Non_Hispanic_White	1.7960301163586585
Never_Clarified	False	4	Female	Non_Hispanic_White	8.098562628336756
Never_Clarified	False	10	Female	Non_Hispanic_White	14.064339493497604
Any_Clarified	False	10	Male	Non_Hispanic_White	0.0684462696783025
Never_Clarified	False	5	Female	Hispanic	15.939767282683096
Never_Clarified	False	4	Female	Non_Hispanic_White	5.347022587268994
Any_Clarified	False	25	Male	Non_Hispanic_White	9.08145106091718
Never_Clarified	False	2	Male	Non_Hispanic_White	10.168377823408624
Never_Clarified	False	37	Male	Non_Hispanic_White	6.116358658453114
Never_Clarified	False	2	Male	Non_Hispanic_White	16.23271731690623
Never_Clarified	False	1	Female	Non_Hispanic_White	9.308692676249144
Any_Clarified	False	1	Female	Other	15.75359342915811
Never_Clarified	False	78	Male	Non_Hispanic_Black	6.324435318275154
Never_Clarified	True	6	Female	Non_Hispanic_White	2.1683778234086244
Never_Clarified	False	4	Male	Non_Hispanic_White	5.503080082135524
Never_Clarified	False	25	Female	Non_Hispanic_White	16.930869267624914
Never_Clarified	False	11	Female	Non_Hispanic_White	6.299794661190965
Never_Clarified	False	3	Female	Non_Hispanic_White	1.1143052703627652
Any_Clarified	False	43	Female	Non_Hispanic_White	9.494866529774129
Any_Clarified	False	113	Male	Non_Hispanic_White	9.735797399041752
Never_Clarified	False	5	Female	Other	3.482546201232033
Never_Clarified	False	10	Male	Non_Hispanic_White	2.620123203285421
Never_Clarified	False	9	Female	Non_Hispanic_White	13.19917864476386
Any_Clarified	False	1	Male	Non_Hispanic_White	17.691991786447637
Never_Clarified	False	35	Male	Non_Hispanic_White	6.091718001368926
Never_Clarified	False	3	Female	Non_Hispanic_White	14.38466803559206
Never_Clarified	False	2	Male	Non_Hispanic_White	5.404517453798768
Never_Clarified	False	85	Female	Hispanic	2.143737166324436
Any_Clarified	False	35	Female	Non_Hispanic_White	9.976728268309378
Never_Clarified	False	13	Female	Non_Hispanic_White	14.20123203285421
Never_Clarified	False	12	Male	Non_Hispanic_White	6.453114305270363
Never_Clarified	False	29	Female	Non_Hispanic_Black	3.589322381930185
Never_Clarified	False	2	Male	Non_Hispanic_White	7.356605065023956
Never_Clarified	False	5	Female	Non_Hispanic_White	12.618754277891854
Never_Clarified	False	4	Male	Non_Hispanic_White	3.6358658453114314
Never_Clarified	False	2	Male	Non_Hispanic_White	17.045859000684462
Never_Clarified	False	32	Male	Non_Hispanic_White	12.28473648186174
Never_Clarified	False	8	Female	Non_Hispanic_White	10.195756331279943
Never_Clarified	False	10	Female	Hispanic	4.186173853524983
Never_Clarified	False	8	Male	Non_Hispanic_White	16.643394934976044
Never_Clarified	False	7	Female	Hispanic	15.055441478439423
Never_Clarified	False	4	Male	Non_Hispanic_White	2.1519507186858315
Never_Clarified	False	1	Female	Non_Hispanic_White	13.546885694729635
Never_Clarified	False	9	Female	Non_Hispanic_White	5.670088980150582
Never_Clarified	False	6	Female	Hispanic	13.338809034907598
Never_Clarified	False	29	Female	Non_Hispanic_White	8.032854209445585
Never_Clarified	False	0	Male	Other	2.568104038329911
Never_Clarified	False	23	Male	Other	6.250513347022587
Never_Clarified	False	18	Female	Non_Hispanic_Black	4.878850102669404
Never_Clarified	False	12	Female	Non_Hispanic_White	3.143052703627652
Never_Clarified	False	1	Male	Non_Hispanic_White	4.605065023956194
Never_Clarified	False	2	Female	Non_Hispanic_White	2.513347022587269
Never_Clarified	False	2	Female	Non_Hispanic_White	0.914442162902122
Never_Clarified	False	6	Female	Non_Hispanic_White	8.2217659137577
Any_Clarified	False	5	Male	Other	0.7282683093771389
Never_Clarified	False	6	Female	Non_Hispanic_White	7.408624229979466
Never_Clarified	False	37	Female	Other	4.355920602327173
Never_Clarified	False	4	Female	Non_Hispanic_White	7.433264887063655
Any_Clarified	False	55	Male	Non_Hispanic_Black	9.716632443531829
Never_Clarified	False	1	Female	Non_Hispanic_White	10.395619438740589
Never_Clarified	False	25	Male	Non_Hispanic_White	11.520876112251882
Never_Clarified	False	17	Female	Non_Hispanic_Black	11.047227926078028
Never_Clarified	False	34	Female	Non_Hispanic_White	2.5790554414784395
Any_Clarified	False	69	Male	Non_Hispanic_Black	7.331964407939767
Never_Clarified	False	49	Female	Non_Hispanic_White	1.8699520876112248
Never_Clarified	False	31	Male	Non_Hispanic_Black	2.406570841889117
Never_Clarified	False	0	Female	Non_Hispanic_White	8.336755646817249
Never_Clarified	False	2	Female	Non_Hispanic_White	3.134839151266256
Never_Clarified	False	135	Female	Non_Hispanic_White	5.577002053388091
Never_Clarified	False	70	Female	Hispanic	3.6331279945242985
Never_Clarified	False	2	Male	Hispanic	3.879534565366188
Any_Clarified	False	142	Male	Non_Hispanic_White	13.59069130732375
Never_Clarified	False	5	Male	Non_Hispanic_White	1.497604380561259
Any_Clarified	False	42	Female	Non_Hispanic_White	6.5598904859685145
Any_Clarified	False	12	Female	Non_Hispanic_White	17.037645448323065
Never_Clarified	False	1	Male	Non_Hispanic_White	13.3305954825462
Never_Clarified	False	3	Male	Other	9.259411362080767
Never_Clarified	False	34	Female	Non_Hispanic_Black	14.47501711156742
Never_Clarified	False	15	Female	Other	5.598904859685147
Never_Clarified	False	8	Male	Non_Hispanic_Black	11.641341546885696
Never_Clarified	False	13	Male	Other	7.123887748117728
Never_Clarified	False	1	Female	Other	17.568788501026695
Never_Clarified	False	6	Male	Non_Hispanic_White	12.714579055441478
Never_Clarified	False	4	Female	Non_Hispanic_White	7.542778918548939
Never_Clarified	False	22	Male	Non_Hispanic_White	1.1745379876796715
Never_Clarified	False	10	Female	Non_Hispanic_White	12.021902806297057
Never_Clarified	False	6	Male	Hispanic	12.350444900752908
Any_Clarified	False	7	Female	Non_Hispanic_White	12.83504449007529
Never_Clarified	False	11	Female	Non_Hispanic_White	8.224503764544833
Never_Clarified	False	3	Female	Non_Hispanic_Black	17.94387405886379
Never_Clarified	True	11	Female	Non_Hispanic_White	6.1273100616016425
Never_Clarified	False	12	Male	Non_Hispanic_White	8.054757015742641
Never_Clarified	False	2	Female	Non_Hispanic_Black	17.39630390143737
Never_Clarified	False	3	Male	Non_Hispanic_White	2.217659137577002
Never_Clarified	False	6	Female	Non_Hispanic_White	9.284052019164957
Never_Clarified	False	6	Female	Non_Hispanic_Black	16.689938398357288
Never_Clarified	False	3	Male	Non_Hispanic_White	9.412731006160165
Never_Clarified	False	21	Male	Non_Hispanic_White	1.2347707049965777
Never_Clarified	False	31	Male	Non_Hispanic_White	14.989733059548255
Never_Clarified	False	5	Male	Hispanic	0.7748117727583846
Never_Clarified	False	3	Male	Non_Hispanic_White	1.8590006844626967
Never_Clarified	False	34	Male	Non_Hispanic_White	3.504449007529089
Never_Clarified	False	17	Male	Non_Hispanic_White	8.796714579055442
Any_Clarified	False	74	Female	Non_Hispanic_White	13.976728268309378
Never_Clarified	False	2	Male	Non_Hispanic_White	9.357973990417522
Never_Clarified	False	5	Male	Hispanic	5.897330595482546
Never_Clarified	False	8	Female	Non_Hispanic_White	5.587953456536619
Never_Clarified	False	15	Female	Non_Hispanic_White	1.8234086242299796
Any_Clarified	False	11	Female	Non_Hispanic_White	15.852156057494868
Never_Clarified	False	9	Male	Non_Hispanic_White	1.158110882956879
Never_Clarified	False	1	Female	Non_Hispanic_White	15.31006160164271
Never_Clarified	False	8	Female	Non_Hispanic_White	2.299794661190965
Never_Clarified	False	4	Female	Non_Hispanic_Black	2.704996577686516
Never_Clarified	False	3	Male	Non_Hispanic_White	6.113620807665982
Never_Clarified	False	61	Male	Other	0.676249144421629
Never_Clarified	False	14	Female	Non_Hispanic_White	17.023956194387406
Never_Clarified	False	0	Female	Non_Hispanic_White	4.763860369609857
Never_Clarified	False	9	Female	Non_Hispanic_White	7.964407939767283
Never_Clarified	False	0	Female	Non_Hispanic_White	6.76249144421629
Never_Clarified	False	1	Male	Non_Hispanic_White	15.08829568788501
Never_Clarified	False	16	Female	Non_Hispanic_White	12.670773442847365
Never_Clarified	False	8	Female	Non_Hispanic_White	16.88432580424367
Never_Clarified	False	1	Male	Non_Hispanic_White	8.539356605065024
Never_Clarified	False	2	Female	Non_Hispanic_White	12.70362765229295
Never_Clarified	False	8	Female	Non_Hispanic_Black	16.161533196440793
Never_Clarified	False	0	Female	Non_Hispanic_White	6.93223819301848
Never_Clarified	False	9	Male	Non_Hispanic_White	15.967145790554415
Never_Clarified	False	10	Female	Non_Hispanic_White	5.83709787816564
Never_Clarified	False	3	Male	Non_Hispanic_White	3.515400410677618
Never_Clarified	False	0	Female	Non_Hispanic_White	8.301163586584531
Never_Clarified	False	8	Male	Non_Hispanic_White	1.1170431211498972
Never_Clarified	False	0	Male	Non_Hispanic_White	11.02258726899384
Never_Clarified	False	2	Male	Non_Hispanic_White	17.648186173853524
Never_Clarified	False	8	Male	Other	7.668720054757015
Never_Clarified	False	1	Female	Non_Hispanic_White	16.361396303901437
Never_Clarified	False	0	Female	Non_Hispanic_White	2.9952087611225187
Never_Clarified	False	30	Male	Non_Hispanic_White	2.647501711156742
Never_Clarified	False	2	Male	Non_Hispanic_White	8.632443531827516
Never_Clarified	False	17	Female	Non_Hispanic_White	14.625598904859686
Never_Clarified	False	1	Female	Non_Hispanic_Black	17.859000684462696
Any_Clarified	False	11	Female	Non_Hispanic_White	13.604380561259411
Any_Clarified	False	42	Female	Non_Hispanic_White	11.926078028747432
Never_Clarified	False	3	Female	Non_Hispanic_White	1.5550992470910336
Any_Clarified	False	20	Female	Non_Hispanic_White	16.974674880219027
Never_Clarified	False	34	Female	Non_Hispanic_White	16.539356605065024
Never_Clarified	False	7	Female	Hispanic	15.619438740588638
Never_Clarified	False	3	Female	Non_Hispanic_White	1.9164955509924708
Any_Clarified	False	92	Male	Non_Hispanic_White	8.843258042436688
Never_Clarified	False	0	Male	Non_Hispanic_White	9.065023956194388
Never_Clarified	False	5	Male	Non_Hispanic_White	12.350444900752908
Never_Clarified	False	35	Female	Non_Hispanic_Black	15.236139630390143
Never_Clarified	False	6	Female	Hispanic	3.3319644079397674
Never_Clarified	False	5	Male	Non_Hispanic_White	14.836413415468858
Any_Clarified	False	21	Male	Non_Hispanic_White	6.453114305270363
Never_Clarified	False	30	Female	Non_Hispanic_White	13.776865160848734
Never_Clarified	False	5	Male	Non_Hispanic_White	13.853524982888432
Never_Clarified	False	1	Female	Non_Hispanic_White	5.9958932238193015
Never_Clarified	False	2	Female	Non_Hispanic_White	8.780287474332649
Never_Clarified	False	16	Male	Non_Hispanic_White	6.247775496235455
Never_Clarified	False	2	Male	Non_Hispanic_White	1.538672142368241
Never_Clarified	False	19	Male	Non_Hispanic_White	9.831622176591376
Never_Clarified	False	27	Female	Non_Hispanic_White	5.470225872689938
Never_Clarified	False	7	Male	Non_Hispanic_White	10.685831622176591
Never_Clarified	False	1	Female	Non_Hispanic_White	6.962354551676934
Any_Clarified	False	56	Male	Non_Hispanic_White	6.108145106091718
Never_Clarified	False	14	Male	Non_Hispanic_Black	11.27173169062286
Any_Clarified	False	43	Male	Non_Hispanic_White	10.888432580424366
Never_Clarified	False	4	Male	Non_Hispanic_White	14.318959616700887
Never_Clarified	False	90	Female	Non_Hispanic_White	5.062286105407256
Never_Clarified	False	13	Female	Hispanic	2.3326488706365502
Never_Clarified	False	4	Female	Non_Hispanic_White	2.5817932922655715
Never_Clarified	False	31	Male	Non_Hispanic_White	10.505133470225871
Never_Clarified	False	1	Male	Non_Hispanic_White	16.61327857631759
Any_Clarified	False	7	Male	Non_Hispanic_White	10.16290212183436
Never_Clarified	False	2	Male	Non_Hispanic_White	13.872689938398358
Never_Clarified	False	18	Female	Non_Hispanic_White	8.61054072553046
Never_Clarified	False	2	Female	Non_Hispanic_White	10.91854893908282
Never_Clarified	False	8	Male	Non_Hispanic_White	9.300479123887747
Any_Clarified	False	18	Male	Non_Hispanic_White	1.6865160848733745
Never_Clarified	False	11	Male	Non_Hispanic_White	3.4414784394250515
Never_Clarified	False	4	Male	Non_Hispanic_White	17.305954825462013
Never_Clarified	False	14	Male	Non_Hispanic_White	3.7180013689253935
Never_Clarified	False	34	Female	Non_Hispanic_White	7.550992470910335
Never_Clarified	False	9	Male	Non_Hispanic_White	4.27378507871321
Never_Clarified	False	79	Female	Non_Hispanic_White	14.5927446954141
Never_Clarified	False	9	Male	Non_Hispanic_White	1.3853524982888432
Never_Clarified	False	1	Female	Hispanic	4.030116358658453
Never_Clarified	False	107	Female	Hispanic	16.194387405886378
Never_Clarified	False	3	Female	Non_Hispanic_White	11.600273785078713
Never_Clarified	False	2	Female	Non_Hispanic_White	12.186173853524982
Never_Clarified	False	9	Female	Non_Hispanic_White	4.125941136208077
Never_Clarified	False	4	Male	Non_Hispanic_White	14.877481177275838
Never_Clarified	False	38	Female	Hispanic	3.668720054757016
Never_Clarified	False	13	Male	Non_Hispanic_White	4.952772073921971
Never_Clarified	False	6	Female	Non_Hispanic_White	15.865845311430528
Never_Clarified	False	18	Male	Non_Hispanic_White	17.17180013689254
Never_Clarified	False	7	Male	Non_Hispanic_White	0.865160848733744
Never_Clarified	False	0	Male	Non_Hispanic_White	12.153319644079398
Any_Clarified	False	45	Female	Non_Hispanic_White	6.228610540725531
Never_Clarified	False	4	Female	Non_Hispanic_White	13.932922655715265
Any_Clarified	False	501	Female	Other	3.887748117727584
Never_Clarified	False	80	Male	Non_Hispanic_White	6.001368925393567
Any_Clarified	False	117	Male	Non_Hispanic_White	13.1854893908282
Any_Clarified	False	111	Female	Non_Hispanic_White	2.431211498973306
Never_Clarified	False	13	Male	Non_Hispanic_White	6.001368925393567
Any_Clarified	False	57	Female	Non_Hispanic_White	9.374401095140314
Never_Clarified	False	1	Male	Non_Hispanic_White	16.50924024640657
Any_Clarified	False	0	Male	Non_Hispanic_White	0.8323066392881588
Never_Clarified	False	1	Male	Non_Hispanic_White	16.859685147159478
Never_Clarified	False	0	Female	Non_Hispanic_White	9.431895961670088
Never_Clarified	False	2	Female	Non_Hispanic_White	15.31006160164271
Never_Clarified	False	0	Female	Non_Hispanic_White	10.45037645448323
Never_Clarified	False	3	Male	Non_Hispanic_White	16.79397672826831
Never_Clarified	False	0	Male	Non_Hispanic_White	16.6652977412731
Any_Clarified	False	158	Female	Non_Hispanic_White	14.52977412731006
Never_Clarified	False	2	Female	Non_Hispanic_White	11.477070499657769
Never_Clarified	False	8	Female	Non_Hispanic_White	8.558521560574949
Never_Clarified	False	37	Female	Non_Hispanic_White	9.66735112936345
Never_Clarified	False	6	Female	Non_Hispanic_White	9.505817932922657
Never_Clarified	False	29	Female	Non_Hispanic_White	9.13620807665982
Never_Clarified	False	36	Male	Non_Hispanic_White	17.905544147843944
Never_Clarified	False	25	Female	Non_Hispanic_White	2.620123203285421
Never_Clarified	False	16	Female	Non_Hispanic_White	7.115674195756331
Any_Clarified	False	48	Male	Non_Hispanic_White	4.870636550308008
Never_Clarified	False	0	Female	Non_Hispanic_White	0.7364818617385352
Never_Clarified	False	4	Male	Hispanic	14.71047227926078
Never_Clarified	False	15	Female	Non_Hispanic_White	12.917180013689254
Never_Clarified	False	0	Male	Non_Hispanic_White	7.0746064339493495
Never_Clarified	False	0	Male	Non_Hispanic_White	15.019849418206707
Any_Clarified	False	69	Female	Non_Hispanic_Black	8.681724845995893
Never_Clarified	False	44	Female	Non_Hispanic_White	4.826830937713894
Never_Clarified	False	2	Female	Non_Hispanic_White	5.522245037645448
Never_Clarified	False	49	Female	Non_Hispanic_White	3.854893908281999
Never_Clarified	False	8	Female	Non_Hispanic_White	15.433264887063656
Never_Clarified	False	22	Male	Hispanic	10.746064339493495
Never_Clarified	False	2	Male	Other	13.22381930184805
Never_Clarified	False	0	Female	Non_Hispanic_White	17.598904859685145
Never_Clarified	False	37	Male	Non_Hispanic_White	0.4134154688569473
Never_Clarified	False	24	Male	Non_Hispanic_White	7.529089664613279
Never_Clarified	False	3	Female	Non_Hispanic_White	8.854209445585216
Any_Clarified	False	3	Female	Non_Hispanic_White	11.90965092402464
Never_Clarified	False	16	Male	Non_Hispanic_White	17.911019849418206
Any_Clarified	False	38	Female	Non_Hispanic_White	15.2580424366872
Never_Clarified	False	70	Male	Hispanic	1.0978781656399723
Never_Clarified	False	18	Male	Other	2.239561943874059
Never_Clarified	False	3	Male	Non_Hispanic_White	15.468856947296372
Never_Clarified	False	13	Female	Non_Hispanic_White	5.240246406570842
Never_Clarified	False	48	Female	Non_Hispanic_White	12.788501026694044
Never_Clarified	False	21	Female	Non_Hispanic_White	8.372347707049967
Never_Clarified	False	16	Female	Non_Hispanic_White	17.09240246406571
Never_Clarified	False	1	Female	Non_Hispanic_White	12.761122518822724
Never_Clarified	False	4	Female	Non_Hispanic_White	7.712525667351129
Never_Clarified	False	11	Female	Non_Hispanic_White	10.926762491444215
Never_Clarified	False	10	Male	Non_Hispanic_White	0.3887748117727584
Never_Clarified	False	5	Female	Non_Hispanic_White	7.542778918548939
Never_Clarified	False	16	Male	Non_Hispanic_Black	3.509924709103354
Never_Clarified	False	18	Female	Non_Hispanic_Black	0.8049281314168378
Never_Clarified	False	17	Male	Non_Hispanic_White	12.673511293634498
Never_Clarified	False	1	Male	Non_Hispanic_White	8.517453798767967
Never_Clarified	False	8	Male	Non_Hispanic_Black	4.093086926762491
Never_Clarified	False	8	Female	Non_Hispanic_White	6.346338124572211
Never_Clarified	False	12	Male	Non_Hispanic_White	12.799452429842573
Never_Clarified	False	15	Male	Non_Hispanic_White	4.867898699520876
Never_Clarified	False	33	Male	Non_Hispanic_White	11.02258726899384
Never_Clarified	False	6	Male	Non_Hispanic_White	10.80082135523614
Any_Clarified	False	68	Female	Non_Hispanic_White	13.787816563997264
Never_Clarified	False	8	Male	Other	11.548254620123204
Never_Clarified	True	120	Male	Non_Hispanic_White	6.568104038329911
Never_Clarified	False	73	Female	Non_Hispanic_White	3.5071868583162216
Never_Clarified	False	3	Male	Non_Hispanic_White	0.8980150581793293
Never_Clarified	False	6	Female	Non_Hispanic_White	4.112251882272417
Never_Clarified	False	12	Female	Non_Hispanic_White	16.424366872005475
Any_Clarified	False	243	Female	Hispanic	1.0294318959616702
Never_Clarified	False	22	Female	Other	17.880903490759753
Never_Clarified	False	5	Female	Non_Hispanic_White	12.213552361396305
Never_Clarified	False	1	Male	Non_Hispanic_White	7.904175222450377
Any_Clarified	False	31	Female	Non_Hispanic_White	14.168377823408624
Never_Clarified	False	0	Female	Non_Hispanic_White	14.89390828199863
Any_Clarified	False	4	Female	Other	17.809719370294317
Never_Clarified	False	0	Male	Non_Hispanic_White	17.412731006160165
Never_Clarified	False	10	Female	Non_Hispanic_White	10.020533880903493
Never_Clarified	False	8	Female	Non_Hispanic_White	11.61122518822724
Never_Clarified	False	0	Male	Non_Hispanic_White	10.16290212183436
Never_Clarified	False	6	Male	Non_Hispanic_White	17.49486652977413
Never_Clarified	False	18	Female	Non_Hispanic_Black	15.537303216974674
Never_Clarified	True	81	Female	Non_Hispanic_Black	15.383983572895277
Never_Clarified	False	4	Male	Non_Hispanic_White	10.948665297741274
Never_Clarified	False	80	Female	Non_Hispanic_White	12.815879534565369
Never_Clarified	False	5	Female	Non_Hispanic_White	7.742642026009582
Never_Clarified	False	23	Female	Non_Hispanic_White	10.45037645448323
Never_Clarified	False	18	Female	Non_Hispanic_White	1.6892539356605063
Never_Clarified	False	11	Female	Hispanic	6.466803559206023
Never_Clarified	False	26	Female	Non_Hispanic_White	13.103353867214237
Never_Clarified	True	71	Female	Non_Hispanic_White	13.604380561259411
Never_Clarified	False	18	Female	Non_Hispanic_White	2.948665297741273
Never_Clarified	False	34	Female	Non_Hispanic_White	7.474332648870637
Never_Clarified	False	3	Male	Non_Hispanic_White	1.7056810403832992
Never_Clarified	False	0	Female	Non_Hispanic_White	1.1197809719370295
Never_Clarified	False	2	Female	Non_Hispanic_White	16.142368240930868
Never_Clarified	False	1	Female	Non_Hispanic_White	2.1190965092402463
Never_Clarified	False	5	Female	Non_Hispanic_White	12.876112251882272
Never_Clarified	False	8	Female	Hispanic	5.7440109514031485
Never_Clarified	False	96	Female	Non_Hispanic_White	12.136892539356603
Never_Clarified	False	3	Female	Non_Hispanic_White	14.40930869267625
Never_Clarified	False	37	Male	Non_Hispanic_White	6.704996577686516
Never_Clarified	False	4	Female	Non_Hispanic_White	11.931553730321696
Never_Clarified	False	9	Female	Non_Hispanic_Black	15.19233401779603
Never_Clarified	False	8	Female	Non_Hispanic_White	9.607118412046544
Any_Clarified	False	56	Male	Non_Hispanic_White	0.8323066392881588
Never_Clarified	False	29	Female	Non_Hispanic_White	10.94592744695414
Never_Clarified	False	20	Female	Non_Hispanic_White	2.220396988364134
Never_Clarified	False	55	Male	Non_Hispanic_White	7.529089664613279
Any_Clarified	False	35	Female	Non_Hispanic_White	17.61259411362081
Never_Clarified	False	20	Female	Non_Hispanic_White	14.154688569472963
Never_Clarified	False	15	Female	Non_Hispanic_Black	8.303901437371664
Never_Clarified	False	8	Male	Non_Hispanic_White	9.946611909650924
Never_Clarified	False	148	Female	Non_Hispanic_Black	7.427789185489391
Any_Clarified	False	8	Female	Non_Hispanic_White	3.561943874058864
Never_Clarified	False	7	Male	Hispanic	12.035592060232718
Never_Clarified	False	5	Male	Non_Hispanic_White	13.437371663244353
Never_Clarified	False	1	Female	Non_Hispanic_White	15.151266255989048
Never_Clarified	False	17	Male	Non_Hispanic_White	12.996577686516083
Never_Clarified	False	8	Female	Non_Hispanic_White	6.140999315537303
Never_Clarified	False	0	Female	Non_Hispanic_Black	6.496919917864476
Never_Clarified	False	0	Male	Non_Hispanic_White	16.700889801505816
Never_Clarified	False	0	Female	Non_Hispanic_White	10.39835728952772
Never_Clarified	False	15	Female	Non_Hispanic_Black	0.6406570841889117
Never_Clarified	False	48	Female	Non_Hispanic_White	8.281998631074606
Never_Clarified	False	8	Male	Non_Hispanic_White	5.040383299110198
Never_Clarified	False	100	Female	Non_Hispanic_White	13.65639972621492
Any_Clarified	False	11	Female	Non_Hispanic_White	2.9295003422313486
Never_Clarified	False	10	Female	Non_Hispanic_White	8.388774811772759
Never_Clarified	False	16	Female	Non_Hispanic_White	13.02943189596167
Never_Clarified	True	0	Male	Non_Hispanic_White	0.6379192334017796
Any_Clarified	False	2	Female	Hispanic	3.181382614647501
Never_Clarified	False	7	Male	Non_Hispanic_White	1.9000684462696784
Never_Clarified	False	10	Male	Non_Hispanic_White	1.2046543463381243
Never_Clarified	False	24	Female	Non_Hispanic_Black	3.68788501026694
Never_Clarified	False	8	Female	Non_Hispanic_White	2.9596167008898013
Never_Clarified	False	8	Female	Non_Hispanic_Black	10.636550308008214
Never_Clarified	False	15	Female	Non_Hispanic_White	6.5188227241615335
Never_Clarified	False	7	Female	Non_Hispanic_White	12.07939767282683
Any_Clarified	False	262	Female	Non_Hispanic_White	0.914442162902122
Never_Clarified	False	5	Male	Non_Hispanic_White	5.045859000684462
Any_Clarified	False	58	Male	Non_Hispanic_White	1.2320328542094456
Never_Clarified	False	4	Female	Other	0.944558521560575
Any_Clarified	False	15	Male	Other	16.28747433264887
Never_Clarified	False	4	Female	Hispanic	13.724845995893224
Never_Clarified	False	7	Female	Non_Hispanic_White	9.229295003422314
Never_Clarified	False	9	Female	Non_Hispanic_White	14.56536618754278
Any_Clarified	True	127	Female	Non_Hispanic_White	2.1820670773442847
Never_Clarified	False	7	Male	Non_Hispanic_White	12.021902806297057
Never_Clarified	False	4	Male	Hispanic	5.549623545516769
Any_Clarified	False	2	Female	Non_Hispanic_White	8.506502395619439
Any_Clarified	False	24	Female	Other	5.338809034907597
Never_Clarified	False	0	Female	Non_Hispanic_White	14.562628336755647
Never_Clarified	False	6	Male	Non_Hispanic_White	6.253251197809719
Any_Clarified	False	8	Female	Hispanic	3.7316906228610542
Any_Clarified	False	36	Female	Non_Hispanic_White	5.637234770704997
Any_Clarified	False	85	Female	Non_Hispanic_White	16.16974674880219
Never_Clarified	False	1	Male	Non_Hispanic_White	16.487337440109513
Never_Clarified	False	0	Female	Non_Hispanic_White	6.455852156057495
Never_Clarified	False	18	Female	Non_Hispanic_Black	1.267624914442163
Never_Clarified	False	0	Female	Non_Hispanic_White	15.49349760438056
Never_Clarified	False	4	Male	Non_Hispanic_White	6.789869952087611
Never_Clarified	False	1	Female	Non_Hispanic_Black	17.22655715263518
Any_Clarified	False	22	Male	Non_Hispanic_White	15.676933607118412
Any_Clarified	False	31	Male	Non_Hispanic_White	11.416837782340862
Never_Clarified	False	11	Female	Non_Hispanic_White	15.123887748117728
Any_Clarified	False	42	Female	Non_Hispanic_White	16.594113620807665
Any_Clarified	False	43	Male	Hispanic	15.534565366187543
Any_Clarified	False	328	Female	Non_Hispanic_Black	11.15400410677618
Never_Clarified	False	45	Female	Other	12.80492813141684
Never_Clarified	False	2	Female	Non_Hispanic_White	7.055441478439425
Never_Clarified	False	0	Male	Non_Hispanic_White	16.421629021218344
Never_Clarified	False	21	Male	Non_Hispanic_White	8.232717316906228
Never_Clarified	False	7	Female	Non_Hispanic_White	13.557837097878163
Never_Clarified	False	4	Female	Non_Hispanic_White	15.9233401779603
Never_Clarified	False	11	Female	Non_Hispanic_White	12.334017796030116
Never_Clarified	False	2	Female	Other	8.919917864476385
Any_Clarified	False	31	Female	Non_Hispanic_White	16.49828884325804
Never_Clarified	False	2	Female	Non_Hispanic_White	5.478439425051334
Never_Clarified	False	59	Male	Non_Hispanic_White	14.688569472963724
Any_Clarified	False	29	Male	Non_Hispanic_White	12.134154688569472
Any_Clarified	False	1	Female	Non_Hispanic_White	16.2217659137577
Never_Clarified	False	5	Female	Non_Hispanic_White	14.020533880903493
Never_Clarified	False	46	Male	Non_Hispanic_White	7.978097193702943
Never_Clarified	False	3	Female	Non_Hispanic_White	9.508555783709788
Never_Clarified	False	0	Female	Non_Hispanic_White	14.373716632443532
Never_Clarified	False	55	Female	Hispanic	10.069815195071868
Never_Clarified	False	1	Female	Non_Hispanic_White	6.885694729637235
Never_Clarified	False	56	Male	Other	3.4387405886379194
Never_Clarified	False	22	Female	Non_Hispanic_White	9.724845995893224
Never_Clarified	False	5	Female	Non_Hispanic_White	5.722108145106092
Never_Clarified	False	199	Female	Non_Hispanic_White	4.769336071184121
Never_Clarified	False	62	Female	Hispanic	12.48186173853525
Never_Clarified	False	2	Male	Hispanic	0.5557837097878165
Never_Clarified	False	1	Male	Non_Hispanic_White	14.012320328542094
Never_Clarified	False	26	Female	Non_Hispanic_White	4.588637919233402
Never_Clarified	False	2	Female	Non_Hispanic_White	16.150581793292265
Never_Clarified	False	12	Female	Non_Hispanic_White	13.166324435318275
Never_Clarified	True	6	Female	Non_Hispanic_White	7.110198494182067
Never_Clarified	False	27	Female	Non_Hispanic_Black	14.365503080082137
Never_Clarified	False	2	Male	Other	13.949349760438055
Never_Clarified	False	6	Male	Non_Hispanic_White	13.467488021902806
Never_Clarified	False	22	Male	Other	4.848733744010952
Never_Clarified	False	3	Female	Non_Hispanic_White	13.683778234086242
Never_Clarified	False	0	Male	Non_Hispanic_White	3.920602327173169
Never_Clarified	False	17	Female	Non_Hispanic_White	6.119096509240246
Never_Clarified	False	15	Male	Non_Hispanic_White	11.7782340862423
Any_Clarified	False	88	Male	Non_Hispanic_White	6.937713894592744
Never_Clarified	False	0	Female	Other	4.908966461327857
Never_Clarified	False	92	Female	Hispanic	12.993839835728952
Never_Clarified	False	22	Female	Non_Hispanic_White	4.791238877481177
Never_Clarified	False	34	Female	Non_Hispanic_White	15.863107460643397
Any_Clarified	False	30	Female	Non_Hispanic_White	16.06297056810404
Never_Clarified	False	57	Female	Non_Hispanic_White	15.071868583162216
Never_Clarified	False	1	Male	Non_Hispanic_White	15.690622861054072
Any_Clarified	False	18	Female	Non_Hispanic_White	1.0075290896646132
Never_Clarified	False	8	Female	Non_Hispanic_White	11.92060232717317
Never_Clarified	False	0	Female	Non_Hispanic_White	17.2621492128679
Never_Clarified	False	11	Female	Hispanic	6.581793292265571
Never_Clarified	False	14	Female	Non_Hispanic_Black	8.306639288158795
Never_Clarified	False	0	Female	Non_Hispanic_White	17.22655715263518
Never_Clarified	False	21	Male	Non_Hispanic_White	12.936344969199178
Never_Clarified	False	20	Female	Hispanic	6.494182067077344
Never_Clarified	False	122	Female	Non_Hispanic_White	13.210130047912388
Never_Clarified	False	11	Female	Non_Hispanic_White	7.08829568788501
Never_Clarified	False	52	Female	Non_Hispanic_White	15.449691991786448
Never_Clarified	False	0	Female	Non_Hispanic_White	17.804243668720055
Never_Clarified	False	13	Female	Non_Hispanic_White	8.02737850787132
Never_Clarified	False	14	Female	Non_Hispanic_White	10.822724161533197
Never_Clarified	False	2	Male	Non_Hispanic_White	17.913757700205338
Never_Clarified	False	7	Female	Hispanic	5.44558521560575
Never_Clarified	False	3	Male	Non_Hispanic_White	5.689253935660506
Never_Clarified	False	17	Male	Non_Hispanic_Black	5.752224503764545
Never_Clarified	False	15	Female	Non_Hispanic_White	6.600958247775496
Never_Clarified	False	55	Female	Non_Hispanic_White	10.05886379192334
Never_Clarified	False	44	Female	Non_Hispanic_White	0.9637234770704995
Never_Clarified	False	0	Female	Non_Hispanic_White	11.9233401779603
Never_Clarified	False	5	Male	Other	0.7665982203969883
Never_Clarified	False	24	Male	Non_Hispanic_White	12.668035592060232
Any_Clarified	False	5	Male	Non_Hispanic_White	11.690622861054072
Never_Clarified	False	10	Male	Hispanic	8.224503764544833
Never_Clarified	False	7	Female	Hispanic	2.537987679671458
Never_Clarified	False	5	Female	Non_Hispanic_White	16.635181382614647
Any_Clarified	False	8	Female	Non_Hispanic_White	14.677618069815194
Any_Clarified	False	19	Female	Non_Hispanic_White	14.069815195071868
Never_Clarified	False	8	Female	Non_Hispanic_White	7.589322381930184
Never_Clarified	False	16	Female	Non_Hispanic_Black	13.3305954825462
Never_Clarified	False	7	Female	Non_Hispanic_White	17.648186173853524
Any_Clarified	False	3	Female	Non_Hispanic_White	17.678302532511978
Never_Clarified	False	10	Male	Non_Hispanic_White	11.077344284736482
Any_Clarified	False	49	Male	Non_Hispanic_White	13.114305270362763
Never_Clarified	False	12	Male	Non_Hispanic_White	1.1690622861054072
Never_Clarified	False	0	Female	Non_Hispanic_White	16.060232717316907
Never_Clarified	False	22	Female	Other	14.663928815879537
Never_Clarified	True	2	Female	Non_Hispanic_White	14.874743326488709
Never_Clarified	False	1	Female	Non_Hispanic_Black	16.914442162902123
Never_Clarified	False	0	Female	Non_Hispanic_White	15.436002737850789
Never_Clarified	False	4	Female	Non_Hispanic_White	2.433949349760438
Any_Clarified	False	11	Female	Non_Hispanic_White	12.372347707049968
Never_Clarified	False	13	Female	Non_Hispanic_White	4.0191649555099245
Never_Clarified	False	5	Female	Non_Hispanic_White	7.515400410677618
Never_Clarified	False	3	Female	Non_Hispanic_White	17.259411362080765
Never_Clarified	False	1	Female	Non_Hispanic_White	17.295003422313485
Never_Clarified	False	5	Female	Non_Hispanic_White	4.829568788501026
Never_Clarified	False	3	Male	Non_Hispanic_White	1.0431211498973303
Never_Clarified	False	12	Male	Non_Hispanic_White	16.413415468856947
Never_Clarified	False	5	Female	Non_Hispanic_White	15.52908966461328
Never_Clarified	False	0	Female	Non_Hispanic_White	15.233401779603012
Never_Clarified	False	11	Female	Non_Hispanic_White	11.030800821355236
Never_Clarified	False	34	Female	Non_Hispanic_White	9.492128678986996
Never_Clarified	False	10	Female	Non_Hispanic_White	16.681724845995895
Never_Clarified	False	25	Male	Non_Hispanic_White	15.917864476386036
Never_Clarified	False	120	Male	Non_Hispanic_White	4.522929500342231
Any_Clarified	False	46	Male	Non_Hispanic_White	0.1670088980150581
Never_Clarified	False	33	Male	Non_Hispanic_White	11.381245722108146
Never_Clarified	False	33	Female	Non_Hispanic_White	13.930184804928132
Never_Clarified	False	3	Male	Non_Hispanic_White	11.260780287474333
Never_Clarified	False	51	Female	Non_Hispanic_Black	17.555099247091032
Never_Clarified	False	2	Female	Non_Hispanic_White	10.759753593429158
Never_Clarified	False	8	Female	Non_Hispanic_White	9.869952087611225
Never_Clarified	False	9	Female	Non_Hispanic_White	7.181382614647502
Never_Clarified	False	19	Male	Non_Hispanic_Black	3.682409308692676
Never_Clarified	False	30	Female	Non_Hispanic_White	15.811088295687885
Never_Clarified	False	63	Male	Non_Hispanic_White	6.98425735797399
Any_Clarified	False	43	Female	Non_Hispanic_White	9.932922655715265
Never_Clarified	False	20	Female	Non_Hispanic_Black	13.760438056125942
Never_Clarified	False	1	Male	Non_Hispanic_White	9.204654346338124
Never_Clarified	False	22	Female	Non_Hispanic_White	10.590006844626968
Never_Clarified	False	5	Female	Non_Hispanic_White	5.49760438056126
Never_Clarified	False	13	Female	Non_Hispanic_White	15.260780287474333
Never_Clarified	False	24	Female	Non_Hispanic_Black	4.731006160164271
Never_Clarified	False	13	Female	Non_Hispanic_White	14.072553045859
Never_Clarified	False	3	Female	Non_Hispanic_White	14.028747433264886
Never_Clarified	False	21	Female	Non_Hispanic_White	16.1533196440794
Never_Clarified	False	1	Male	Non_Hispanic_White	7.616700889801506
Any_Clarified	False	19	Male	Non_Hispanic_White	2.650239561943874
Any_Clarified	False	9	Female	Other	6.937713894592744
Never_Clarified	False	16	Male	Non_Hispanic_White	0.6789869952087612
Never_Clarified	False	12	Male	Non_Hispanic_White	6.020533880903491
Any_Clarified	False	7	Male	Non_Hispanic_White	0.5229295003422314
Never_Clarified	False	49	Female	Hispanic	4.607802874743326
Never_Clarified	False	4	Female	Non_Hispanic_White	2.74880219028063
Never_Clarified	False	43	Female	Non_Hispanic_White	1.7604380561259412
Never_Clarified	False	1	Female	Other	15.865845311430528
Never_Clarified	False	57	Female	Non_Hispanic_White	10.18754277891855
Never_Clarified	False	1	Male	Non_Hispanic_White	10.99520876112252
Never_Clarified	False	8	Female	Other	7.285420944558521
Never_Clarified	False	34	Female	Non_Hispanic_White	16.032854209445585
Never_Clarified	False	3	Female	Hispanic	14.603696098562628
Never_Clarified	False	80	Female	Hispanic	17.357973990417523
Never_Clarified	False	0	Female	Non_Hispanic_White	6.822724161533197
Never_Clarified	False	0	Female	Non_Hispanic_White	15.84394250513347
Never_Clarified	False	17	Female	Non_Hispanic_White	12.11772758384668
Never_Clarified	False	7	Male	Non_Hispanic_White	5.163586584531143
Never_Clarified	False	0	Female	Non_Hispanic_White	10.231348391512665
Never_Clarified	False	40	Female	Other	1.2758384668035592
Never_Clarified	False	25	Female	Non_Hispanic_White	3.7782340862423
Never_Clarified	False	32	Female	Non_Hispanic_Black	7.436002737850787
Any_Clarified	False	82	Female	Non_Hispanic_White	3.3018480492813143
Never_Clarified	False	4	Female	Non_Hispanic_White	17.568788501026695
Never_Clarified	False	35	Female	Non_Hispanic_White	9.74674880219028
Never_Clarified	False	26	Male	Non_Hispanic_White	9.664613278576317
Any_Clarified	False	44	Female	Non_Hispanic_White	10.236824093086929
Never_Clarified	False	6	Male	Non_Hispanic_White	3.7426420260095834
Never_Clarified	False	14	Male	Non_Hispanic_White	10.212183436002736
Never_Clarified	False	0	Male	Non_Hispanic_White	15.449691991786448
Never_Clarified	False	25	Male	Hispanic	9.256673511293634
Never_Clarified	False	13	Female	Non_Hispanic_Black	14.74880219028063
Never_Clarified	False	33	Female	Non_Hispanic_White	15.52908966461328
Never_Clarified	False	4	Female	Non_Hispanic_White	6.206707734428473
Never_Clarified	False	6	Male	Non_Hispanic_White	9.221081451060916
Never_Clarified	False	13	Female	Non_Hispanic_White	1.675564681724846
Never_Clarified	False	16	Female	Non_Hispanic_White	8.621492128678987
Never_Clarified	False	11	Female	Non_Hispanic_White	12.16974674880219
Any_Clarified	False	16	Female	Non_Hispanic_White	15.162217659137577
Never_Clarified	True	0	Female	Other	6.945927446954141
Never_Clarified	False	35	Male	Non_Hispanic_Black	7.060917180013689
Never_Clarified	False	8	Female	Non_Hispanic_White	7.427789185489391
Never_Clarified	False	76	Male	Non_Hispanic_White	4.832306639288158
Never_Clarified	False	3	Female	Non_Hispanic_White	3.794661190965092
Never_Clarified	False	14	Female	Non_Hispanic_White	4.314852840520191
Never_Clarified	False	2	Female	Non_Hispanic_White	0.8952772073921971
Never_Clarified	False	0	Female	Non_Hispanic_White	17.032169746748803
Never_Clarified	False	9	Female	Non_Hispanic_White	9.232032854209445
Never_Clarified	False	94	Male	Non_Hispanic_White	12.539356605065024
Never_Clarified	False	8	Male	Other	4.971937029431896
Never_Clarified	False	7	Female	Non_Hispanic_White	3.2251882272416155
Never_Clarified	False	58	Male	Non_Hispanic_White	11.263518138261464
Any_Clarified	False	50	Male	Non_Hispanic_White	1.6317590691307324
Never_Clarified	False	5	Female	Hispanic	8.31211498973306
Never_Clarified	False	5	Female	Non_Hispanic_Black	0.1752224503764544
Never_Clarified	False	6	Male	Non_Hispanic_White	12.44079397672827
Never_Clarified	False	16	Female	Non_Hispanic_White	4.788501026694045
Never_Clarified	False	101	Male	Non_Hispanic_White	7.655030800821355
Never_Clarified	False	3	Female	Non_Hispanic_White	14.381930184804927
Never_Clarified	False	4	Female	Non_Hispanic_White	7.945242984257358
Never_Clarified	False	10	Female	Other	5.218343600273785
Any_Clarified	False	13	Female	Non_Hispanic_White	6.962354551676934
Never_Clarified	False	9	Female	Non_Hispanic_White	3.340177960301164
Never_Clarified	False	31	Female	Non_Hispanic_White	16.306639288158795
Never_Clarified	False	7	Male	Hispanic	10.455852156057494
Never_Clarified	False	25	Male	Non_Hispanic_White	2.3655030800821355
Never_Clarified	False	2	Female	Non_Hispanic_White	9.57700205338809
Any_Clarified	False	40	Male	Non_Hispanic_Black	5.6591375770020536
Never_Clarified	False	67	Female	Non_Hispanic_White	13.489390828199864
Never_Clarified	False	7	Female	Non_Hispanic_White	13.960301163586584
Never_Clarified	False	19	Male	Non_Hispanic_White	13.88911704312115
Never_Clarified	False	39	Male	Non_Hispanic_White	14.72416153319644
Never_Clarified	False	40	Female	Non_Hispanic_Black	14.792607802874745
Never_Clarified	False	24	Female	Non_Hispanic_White	10.535249828884323
Never_Clarified	False	9	Male	Hispanic	3.249828884325804
Any_Clarified	False	0	Female	Hispanic	0.2765229295003422
Never_Clarified	False	5	Female	Hispanic	7.567419575633128
Never_Clarified	False	8	Female	Non_Hispanic_White	16.142368240930868
Any_Clarified	False	34	Male	Non_Hispanic_White	14.354551676933609
Never_Clarified	False	16	Female	Non_Hispanic_White	1.270362765229295
Never_Clarified	False	7	Female	Non_Hispanic_White	0.1861738535249829
Never_Clarified	False	2	Female	Non_Hispanic_White	6.143737166324435
Never_Clarified	False	164	Female	Non_Hispanic_White	3.058179329226557
Never_Clarified	False	5	Male	Non_Hispanic_White	16.32580424366872
Never_Clarified	False	7	Female	Non_Hispanic_White	4.673511293634497
Never_Clarified	False	23	Female	Non_Hispanic_White	12.112251882272416
Never_Clarified	False	11	Female	Non_Hispanic_White	7.507186858316222
Never_Clarified	False	9	Female	Non_Hispanic_Black	3.02258726899384
Any_Clarified	False	9	Female	Non_Hispanic_White	15.46611909650924
Any_Clarified	False	63	Female	Non_Hispanic_White	9.451060917180014
Any_Clarified	False	4	Female	Non_Hispanic_White	5.968514715947981
Any_Clarified	False	101	Male	Non_Hispanic_Black	6.026009582477755
Any_Clarified	False	18	Male	Non_Hispanic_White	7.405886379192334
Never_Clarified	False	1	Female	Non_Hispanic_White	8.928131416837783
Never_Clarified	False	3	Female	Other	2.518822724161533
Never_Clarified	False	2	Female	Non_Hispanic_White	17.53867214236824
Never_Clarified	False	2	Female	Hispanic	13.160848733744013
Never_Clarified	False	8	Female	Hispanic	7.36208076659822
Never_Clarified	False	0	Male	Non_Hispanic_White	15.12662559890486
Never_Clarified	False	13	Male	Other	0.5503080082135524
Never_Clarified	False	0	Male	Non_Hispanic_White	7.526351813826146
Never_Clarified	False	2	Male	Non_Hispanic_White	13.859000684462696
Never_Clarified	False	3	Female	Non_Hispanic_White	15.797399041752223
Never_Clarified	False	18	Male	Non_Hispanic_White	12.640657084188913
Any_Clarified	False	5	Male	Non_Hispanic_White	15.121149897330596
Never_Clarified	False	12	Male	Non_Hispanic_White	16.309377138945926
Never_Clarified	False	51	Male	Non_Hispanic_White	9.092402464065708
Never_Clarified	False	5	Male	Non_Hispanic_White	2.0396988364134154
Never_Clarified	False	3	Female	Non_Hispanic_White	12.826830937713895
Never_Clarified	False	20	Female	Non_Hispanic_White	17.180013689253936
Any_Clarified	False	39	Female	Non_Hispanic_White	17.349760438056126
Never_Clarified	False	4	Female	Non_Hispanic_White	2.97056810403833
Never_Clarified	False	10	Female	Non_Hispanic_White	13.305954825462011
Any_Clarified	False	22	Female	Non_Hispanic_White	13.166324435318275
Never_Clarified	False	1	Male	Non_Hispanic_White	9.311430527036276
Never_Clarified	False	3	Female	Non_Hispanic_White	13.626283367556468
Never_Clarified	False	3	Male	Hispanic	9.722108145106091
Never_Clarified	False	2	Male	Non_Hispanic_White	11.61122518822724
Never_Clarified	False	5	Female	Non_Hispanic_White	14.830937713894592
Never_Clarified	False	17	Male	Non_Hispanic_White	0.6543463381245722
Never_Clarified	False	16	Female	Hispanic	7.006160164271047
Never_Clarified	False	1	Female	Non_Hispanic_White	11.564681724845997
Never_Clarified	False	1	Male	Non_Hispanic_White	15.542778918548938
Never_Clarified	False	22	Female	Non_Hispanic_White	6.855578370978781
Never_Clarified	False	5	Female	Non_Hispanic_White	16.4435318275154
Never_Clarified	False	16	Male	Non_Hispanic_White	8.177960301163587
Never_Clarified	False	1	Male	Non_Hispanic_White	7.485284052019165
Any_Clarified	False	2	Female	Non_Hispanic_White	2.2778918548939084
Any_Clarified	False	50	Female	Hispanic	16.281998631074607
Never_Clarified	False	2	Female	Non_Hispanic_White	6.8583162217659135
Any_Clarified	False	34	Female	Non_Hispanic_White	15.31006160164271
Never_Clarified	False	3	Female	Non_Hispanic_White	14.13826146475017
Never_Clarified	False	5	Female	Non_Hispanic_White	8.473648186173854
Never_Clarified	False	17	Female	Non_Hispanic_White	17.593429158110883
Never_Clarified	False	3	Male	Non_Hispanic_White	0.9582477754962354
Any_Clarified	False	13	Female	Non_Hispanic_White	10.809034907597535
Never_Clarified	False	16	Female	Non_Hispanic_White	6.699520876112252
Never_Clarified	False	7	Female	Non_Hispanic_White	6.600958247775496
Never_Clarified	False	42	Male	Non_Hispanic_White	9.043121149897331
Never_Clarified	False	21	Male	Non_Hispanic_White	13.957563312799453
Never_Clarified	False	58	Female	Non_Hispanic_White	11.657768651608489
Never_Clarified	False	5	Male	Non_Hispanic_White	4.276522929500342
Never_Clarified	False	15	Female	Non_Hispanic_White	10.967830253251195
Never_Clarified	False	21	Male	Non_Hispanic_White	13.56331279945243
Never_Clarified	False	1	Female	Non_Hispanic_White	14.713210130047912
Never_Clarified	False	15	Female	Non_Hispanic_White	13.100616016427104
Any_Clarified	False	0	Male	Non_Hispanic_Black	1.3826146475017111
Never_Clarified	False	6	Female	Non_Hispanic_White	12.698151950718684
Never_Clarified	False	16	Male	Non_Hispanic_White	15.356605065023956
Never_Clarified	False	5	Female	Hispanic	4.210814510609172
Never_Clarified	False	39	Female	Hispanic	6.655715263518139
Never_Clarified	False	4	Male	Non_Hispanic_White	2.6776180698151952
Never_Clarified	False	9	Male	Non_Hispanic_White	5.232032854209446
Never_Clarified	False	16	Female	Non_Hispanic_White	13.535934291581109
Any_Clarified	False	7	Male	Non_Hispanic_White	17.522245037645447
Any_Clarified	False	28	Female	Non_Hispanic_White	16.813141683778234
Never_Clarified	False	3	Female	Non_Hispanic_White	8.569472963723477
Never_Clarified	False	8	Female	Non_Hispanic_White	4.75564681724846
Any_Clarified	False	5	Male	Non_Hispanic_White	15.471594798083505
Never_Clarified	False	9	Female	Non_Hispanic_White	11.542778918548938
Never_Clarified	False	5	Female	Non_Hispanic_White	0.9527720739219712
Never_Clarified	False	38	Female	Other	0.2327173169062286
Never_Clarified	False	12	Male	Other	0.6406570841889117
Never_Clarified	False	41	Female	Non_Hispanic_White	2.7953456536618755
Never_Clarified	False	4	Female	Non_Hispanic_Black	16.528405201916495
Never_Clarified	False	2	Female	Non_Hispanic_White	11.02258726899384
Any_Clarified	False	24	Male	Non_Hispanic_White	3.0088980150581794
Never_Clarified	False	25	Female	Non_Hispanic_White	4.991101984941821
Any_Clarified	False	28	Female	Non_Hispanic_White	12.922655715263518
Never_Clarified	False	13	Female	Non_Hispanic_Black	13.683778234086242
Never_Clarified	False	58	Female	Hispanic	12.818617385352498
Never_Clarified	False	22	Female	Hispanic	9.007529089664612
Never_Clarified	False	62	Female	Hispanic	8.046543463381246
Never_Clarified	False	1	Female	Non_Hispanic_White	17.141683778234086
Never_Clarified	False	10	Female	Non_Hispanic_White	1.5824777549623543
Never_Clarified	False	12	Female	Non_Hispanic_White	7.167693360711842
Never_Clarified	False	4	Male	Non_Hispanic_White	11.11567419575633
Never_Clarified	False	98	Female	Non_Hispanic_Black	14.234086242299794
Any_Clarified	False	123	Female	Non_Hispanic_White	15.419575633127996
Any_Clarified	False	24	Female	Non_Hispanic_Black	0.4955509924709103
Never_Clarified	False	0	Male	Non_Hispanic_White	14.45037645448323
Never_Clarified	False	59	Male	Non_Hispanic_White	7.975359342915811
Never_Clarified	False	15	Female	Non_Hispanic_White	9.96577686516085
Never_Clarified	False	33	Male	Non_Hispanic_White	9.678302532511978
Any_Clarified	False	185	Male	Non_Hispanic_White	2.2039698836413417
Never_Clarified	False	47	Female	Non_Hispanic_White	2.108145106091718
Never_Clarified	False	9	Male	Non_Hispanic_White	0.9637234770704995
Never_Clarified	False	41	Male	Non_Hispanic_White	4.750171115674196
Never_Clarified	False	10	Male	Non_Hispanic_Black	4.804928131416838
Never_Clarified	False	2	Female	Hispanic	4.372347707049966
Never_Clarified	False	8	Female	Non_Hispanic_White	9.623545516769337
Never_Clarified	False	6	Male	Other	8.39151266255989
Never_Clarified	False	138	Male	Non_Hispanic_Black	7.603011635865846
Never_Clarified	False	28	Male	Non_Hispanic_White	1.374401095140315
Never_Clarified	False	19	Male	Hispanic	6.606433949349761
Never_Clarified	False	53	Female	Non_Hispanic_White	5.169062286105407
Never_Clarified	False	11	Male	Non_Hispanic_White	17.574264202600958
Any_Clarified	False	29	Female	Non_Hispanic_White	6.373716632443532
Never_Clarified	False	18	Female	Hispanic	13.645448323066391
Never_Clarified	False	61	Female	Non_Hispanic_Black	5.149897330595483
Never_Clarified	False	0	Female	Other	16.188911704312115
Never_Clarified	False	25	Male	Hispanic	2.2888432580424367
Never_Clarified	False	80	Female	Non_Hispanic_White	12.328542094455852
Never_Clarified	False	44	Female	Non_Hispanic_White	5.878165639972622
Never_Clarified	False	3	Female	Non_Hispanic_White	12.80492813141684
Never_Clarified	False	3	Female	Non_Hispanic_White	13.943874058863791
Never_Clarified	False	27	Female	Non_Hispanic_White	13.557837097878163
Never_Clarified	False	13	Male	Non_Hispanic_White	7.252566735112937
Never_Clarified	False	3	Female	Other	7.624914442162902
Never_Clarified	False	2	Female	Non_Hispanic_White	7.967145790554415
Any_Clarified	False	119	Male	Non_Hispanic_Black	3.7234770704996576
Never_Clarified	False	62	Female	Non_Hispanic_White	7.301848049281314
Never_Clarified	False	11	Female	Non_Hispanic_White	4.783025325119781
Never_Clarified	False	4	Female	Non_Hispanic_White	3.134839151266256
Never_Clarified	False	3	Male	Non_Hispanic_White	1.891854893908282
Never_Clarified	False	1	Male	Non_Hispanic_White	3.989048596851472
Any_Clarified	False	1	Male	Non_Hispanic_White	3.805612594113621
Never_Clarified	False	32	Male	Non_Hispanic_White	9.817932922655714
Never_Clarified	False	0	Male	Non_Hispanic_White	17.22108145106092
Never_Clarified	False	8	Male	Non_Hispanic_White	14.247775496235455
Never_Clarified	False	17	Female	Non_Hispanic_White	13.779603011635864
Never_Clarified	False	0	Male	Non_Hispanic_White	14.642026009582478
Never_Clarified	False	109	Male	Non_Hispanic_White	7.041752224503765
Never_Clarified	False	19	Male	Other	0.243668720054757
Never_Clarified	False	7	Female	Non_Hispanic_White	5.670088980150582
Never_Clarified	False	12	Male	Non_Hispanic_White	10.097193702943189
Never_Clarified	False	8	Male	Non_Hispanic_White	16.843258042436688
Any_Clarified	False	108	Male	Non_Hispanic_Black	7.79192334017796
Never_Clarified	False	13	Female	Non_Hispanic_White	1.218343600273785
Never_Clarified	False	5	Female	Non_Hispanic_White	5.919233401779603
Never_Clarified	False	110	Male	Non_Hispanic_Black	5.415468856947296
Any_Clarified	False	12	Male	Non_Hispanic_White	11.57015742642026
Never_Clarified	False	8	Male	Other	10.822724161533197
Never_Clarified	False	18	Male	Hispanic	5.878165639972622
Never_Clarified	False	2	Male	Non_Hispanic_White	0.8843258042436687
Never_Clarified	False	10	Male	Non_Hispanic_White	14.340862422997947
Never_Clarified	False	6	Female	Non_Hispanic_White	1.5824777549623543
Never_Clarified	False	12	Female	Non_Hispanic_White	6.258726899383984
Any_Clarified	False	63	Male	Non_Hispanic_White	14.075290896646132
Any_Clarified	False	26	Female	Non_Hispanic_White	11.871321013004792
Never_Clarified	False	17	Male	Hispanic	6.3901437371663246
Never_Clarified	False	3	Male	Hispanic	4.780287474332649
Never_Clarified	False	12	Female	Non_Hispanic_White	5.355236139630391
Never_Clarified	False	0	Female	Non_Hispanic_White	17.089664613278575
Any_Clarified	False	23	Female	Non_Hispanic_White	17.645448323066393
Never_Clarified	False	1	Female	Non_Hispanic_White	11.08829568788501
Never_Clarified	False	4	Male	Non_Hispanic_White	2.3956194387405887
Any_Clarified	False	61	Female	Non_Hispanic_White	2.9568788501026693
Never_Clarified	False	20	Male	Non_Hispanic_Black	3.375770020533881
Any_Clarified	False	6	Male	Hispanic	6.915811088295688
Never_Clarified	False	0	Female	Non_Hispanic_White	14.984257357973991
Never_Clarified	False	0	Female	Non_Hispanic_White	15.849418206707734
Never_Clarified	False	5	Male	Other	16.517453798767967
Any_Clarified	False	1	Male	Non_Hispanic_White	2.1656399726214923
Never_Clarified	False	29	Female	Non_Hispanic_White	11.783709787816564
Never_Clarified	False	7	Female	Non_Hispanic_White	14.568104038329912
Never_Clarified	False	10	Female	Non_Hispanic_White	9.716632443531829
Never_Clarified	False	17	Male	Hispanic	5.555099247091033
Never_Clarified	False	2	Female	Hispanic	8.11772758384668
Never_Clarified	False	3	Male	Non_Hispanic_White	10.335386721423683
Never_Clarified	False	15	Female	Non_Hispanic_White	5.705681040383299
Never_Clarified	True	14	Female	Non_Hispanic_White	3.378507871321013
Never_Clarified	True	0	Male	Non_Hispanic_White	3.030800821355236
Never_Clarified	False	30	Male	Non_Hispanic_White	17.377138945927445
Never_Clarified	False	35	Female	Non_Hispanic_White	11.00889801505818
Never_Clarified	False	47	Male	Non_Hispanic_White	10.850102669404516
Never_Clarified	False	15	Female	Non_Hispanic_White	15.76454483230664
Never_Clarified	False	2	Female	Non_Hispanic_White	12.47091033538672
Never_Clarified	False	35	Female	Non_Hispanic_Black	0.9034907597535934
Never_Clarified	False	23	Female	Non_Hispanic_White	1.587953456536619
Never_Clarified	False	32	Male	Non_Hispanic_White	10.833675564681725
Never_Clarified	False	19	Female	Non_Hispanic_White	4.744695414099931
Never_Clarified	False	0	Female	Non_Hispanic_Black	4.41615331964408
Never_Clarified	False	48	Male	Non_Hispanic_Black	13.69199178644764
Never_Clarified	False	0	Female	Non_Hispanic_White	14.40930869267625
Never_Clarified	False	11	Female	Non_Hispanic_White	4.386036960985626
Never_Clarified	False	9	Female	Non_Hispanic_White	5.13347022587269
Never_Clarified	False	10	Female	Non_Hispanic_White	6.702258726899384
Never_Clarified	False	14	Male	Non_Hispanic_Black	11.19233401779603
Never_Clarified	False	159	Female	Non_Hispanic_White	6.154688569472964
Never_Clarified	False	10	Female	Non_Hispanic_White	12.402464065708418
Never_Clarified	False	1	Female	Non_Hispanic_White	13.790554414784394
Never_Clarified	False	14	Female	Non_Hispanic_White	17.582477754962355
Never_Clarified	False	1	Female	Non_Hispanic_White	14.231348391512665
Never_Clarified	False	15	Male	Non_Hispanic_White	12.958247775496236
Never_Clarified	False	4	Female	Non_Hispanic_White	13.385352498288844
Never_Clarified	False	29	Male	Non_Hispanic_White	2.3874058863791925
Never_Clarified	False	1	Female	Non_Hispanic_White	9.314168377823409
Any_Clarified	False	57	Female	Non_Hispanic_White	13.65639972621492
Never_Clarified	False	144	Female	Non_Hispanic_White	10.050650239561945
Any_Clarified	False	1	Female	Non_Hispanic_White	15.123887748117728
Never_Clarified	False	29	Male	Non_Hispanic_White	13.048596851471595
Never_Clarified	False	7	Female	Non_Hispanic_White	2.2778918548939084
Never_Clarified	False	26	Male	Non_Hispanic_White	0.5749486652977412
Never_Clarified	False	12	Male	Hispanic	15.92060232717317
Never_Clarified	False	14	Male	Non_Hispanic_White	0.5968514715947981
Never_Clarified	False	2	Male	Non_Hispanic_Black	13.744010951403148
Never_Clarified	False	30	Female	Hispanic	10.078028747433263
Never_Clarified	False	57	Female	Non_Hispanic_White	8.802190280629706
Never_Clarified	False	70	Male	Non_Hispanic_White	5.100616016427105
Never_Clarified	False	0	Female	Non_Hispanic_White	17.418206707734427
Never_Clarified	False	0	Female	Non_Hispanic_White	0.944558521560575
Never_Clarified	False	20	Female	Non_Hispanic_Black	13.790554414784394
Never_Clarified	False	6	Female	Non_Hispanic_White	3.5564681724846
Never_Clarified	False	8	Male	Non_Hispanic_White	2.9623545516769334
Any_Clarified	False	106	Female	Non_Hispanic_Black	3.378507871321013
Never_Clarified	False	9	Female	Non_Hispanic_White	5.845311430527036
Never_Clarified	False	13	Female	Non_Hispanic_White	1.497604380561259
Any_Clarified	False	40	Female	Non_Hispanic_White	10.466803559206022
Never_Clarified	False	1	Female	Non_Hispanic_White	14.354551676933609
Any_Clarified	False	21	Female	Non_Hispanic_White	13.69472963723477
Never_Clarified	False	7	Female	Non_Hispanic_White	3.6440793976728263
Never_Clarified	False	48	Male	Other	1.88911704312115
Never_Clarified	False	38	Male	Non_Hispanic_White	13.015742642026009
Never_Clarified	False	33	Male	Non_Hispanic_White	2.483230663928816
Never_Clarified	False	43	Male	Non_Hispanic_Black	0.5147159479808351
Never_Clarified	False	7	Female	Non_Hispanic_White	1.566050650239562
Never_Clarified	False	6	Male	Non_Hispanic_White	15.603011635865846
Never_Clarified	True	4	Female	Non_Hispanic_White	7.507186858316222
Never_Clarified	False	5	Male	Non_Hispanic_White	6.015058179329227
Never_Clarified	False	5	Female	Hispanic	16.88158795345654
Never_Clarified	False	5	Female	Non_Hispanic_White	17.72210814510609
Any_Clarified	False	22	Female	Non_Hispanic_White	0.8624229979466119
Never_Clarified	False	1	Male	Non_Hispanic_White	15.75359342915811
Never_Clarified	False	4	Female	Non_Hispanic_White	11.931553730321696
Never_Clarified	False	8	Female	Non_Hispanic_White	16.88432580424367
Never_Clarified	False	17	Male	Non_Hispanic_White	3.542778918548939
Never_Clarified	False	2	Male	Non_Hispanic_White	10.067077344284735
Never_Clarified	False	7	Male	Non_Hispanic_White	16.922655715263517
Any_Clarified	False	11	Male	Non_Hispanic_White	15.838466803559204
Any_Clarified	False	93	Male	Non_Hispanic_White	1.158110882956879
Never_Clarified	False	0	Male	Non_Hispanic_White	1.6399726214921286
Any_Clarified	False	72	Female	Other	15.969883641341546
Never_Clarified	False	1	Male	Hispanic	13.259411362080767
Never_Clarified	False	10	Female	Non_Hispanic_White	2.945927446954141
Any_Clarified	False	202	Female	Non_Hispanic_White	5.601642710472279
Never_Clarified	False	1	Female	Non_Hispanic_White	17.021218343600275
Never_Clarified	False	11	Male	Hispanic	3.690622861054072
Never_Clarified	False	4	Female	Non_Hispanic_White	12.684462696783026
Never_Clarified	False	12	Male	Non_Hispanic_White	6.770704996577686
Never_Clarified	False	2	Male	Other	3.0882956878850103
Any_Clarified	False	51	Female	Hispanic	12.402464065708418
Never_Clarified	False	2	Female	Non_Hispanic_White	17.626283367556468
Never_Clarified	False	12	Male	Non_Hispanic_White	15.41409993155373
Never_Clarified	False	117	Male	Hispanic	4.153319644079398
Any_Clarified	False	118	Male	Non_Hispanic_Black	15.028062970568104
Never_Clarified	False	3	Male	Non_Hispanic_Black	5.568788501026694
Never_Clarified	False	47	Female	Non_Hispanic_White	5.626283367556468
Any_Clarified	False	7	Male	Non_Hispanic_White	8.112251882272416
Never_Clarified	False	12	Female	Non_Hispanic_White	2.7871321013004797
Never_Clarified	False	6	Male	Non_Hispanic_White	13.645448323066391
Never_Clarified	False	140	Female	Non_Hispanic_White	13.935660506502396
Never_Clarified	False	7	Female	Non_Hispanic_White	9.442847364818617
Any_Clarified	False	87	Male	Non_Hispanic_White	5.921971252566735
Any_Clarified	False	76	Female	Non_Hispanic_Black	10.494182067077343
Any_Clarified	False	58	Female	Non_Hispanic_White	1.6947296372347709
Any_Clarified	False	94	Male	Non_Hispanic_White	0.5065023956194388
Never_Clarified	False	5	Male	Non_Hispanic_White	12.084873374401097
Never_Clarified	False	9	Female	Non_Hispanic_White	1.002053388090349
Never_Clarified	False	47	Male	Non_Hispanic_White	10.220396988364136
Never_Clarified	False	23	Female	Non_Hispanic_White	1.0677618069815196
Never_Clarified	False	17	Male	Non_Hispanic_White	5.568788501026694
Any_Clarified	False	36	Female	Non_Hispanic_White	15.937029431895962
Never_Clarified	False	36	Male	Non_Hispanic_Black	2.261464750171116
Never_Clarified	False	38	Male	Non_Hispanic_White	10.765229295003422
Never_Clarified	False	84	Female	Non_Hispanic_White	16.383299110198493
Any_Clarified	False	27	Male	Non_Hispanic_White	0.840520191649555
Never_Clarified	False	13	Female	Other	13.911019849418206
Never_Clarified	False	1	Female	Non_Hispanic_White	5.650924024640657
Never_Clarified	False	0	Female	Non_Hispanic_White	13.221081451060916
Never_Clarified	False	5	Male	Non_Hispanic_White	2.461327857631759
Never_Clarified	False	0	Male	Non_Hispanic_White	7.381245722108145
Never_Clarified	False	0	Female	Non_Hispanic_White	16.369609856262834
Never_Clarified	False	6	Female	Non_Hispanic_White	8.465434633812457
Never_Clarified	False	12	Male	Non_Hispanic_Black	15.553730321697468
Never_Clarified	False	12	Female	Other	4.520191649555099
Never_Clarified	False	2	Female	Non_Hispanic_White	7.753593429158111
Never_Clarified	False	31	Female	Other	4.887063655030801
Never_Clarified	False	7	Female	Non_Hispanic_White	3.67419575633128
Never_Clarified	False	5	Male	Non_Hispanic_White	10.978781656399724
Never_Clarified	False	3	Female	Non_Hispanic_White	10.453114305270365
Never_Clarified	False	32	Female	Non_Hispanic_White	1.0759753593429158
Never_Clarified	False	37	Male	Non_Hispanic_Black	11.66050650239562
Never_Clarified	False	18	Male	Non_Hispanic_White	2.3545516769336072
Never_Clarified	False	4	Male	Non_Hispanic_White	15.61122518822724
Never_Clarified	False	5	Male	Non_Hispanic_White	3.923340177960301
Never_Clarified	False	130	Female	Non_Hispanic_White	16.334017796030118
Never_Clarified	False	25	Female	Non_Hispanic_Black	13.927446954141
Any_Clarified	False	89	Male	Non_Hispanic_White	16.28747433264887
Never_Clarified	False	11	Female	Non_Hispanic_Black	0.892539356605065
Never_Clarified	False	7	Female	Non_Hispanic_White	11.014373716632443
Never_Clarified	False	28	Female	Non_Hispanic_White	4.336755646817249
Never_Clarified	False	1	Female	Non_Hispanic_White	12.016427104722792
Any_Clarified	False	39	Female	Non_Hispanic_White	0.944558521560575
Never_Clarified	False	1	Female	Non_Hispanic_White	14.4476386036961
Never_Clarified	False	8	Male	Non_Hispanic_White	16.49555099247091
Any_Clarified	False	6	Female	Non_Hispanic_Black	14.13826146475017
Never_Clarified	False	10	Male	Non_Hispanic_Black	5.817932922655715
Never_Clarified	False	42	Male	Non_Hispanic_Black	1.596167008898015
Never_Clarified	False	4	Male	Hispanic	1.1471594798083504
Never_Clarified	False	2	Male	Non_Hispanic_White	8.101300479123887
Never_Clarified	False	4	Female	Non_Hispanic_White	16.36413415468857
Never_Clarified	False	22	Male	Non_Hispanic_Black	15.36208076659822
Never_Clarified	False	31	Female	Non_Hispanic_White	14.836413415468858
Never_Clarified	False	17	Male	Non_Hispanic_White	8.405201916495551
Never_Clarified	False	16	Male	Non_Hispanic_White	4.898015058179329
Never_Clarified	False	8	Male	Non_Hispanic_White	16.95277207392197
Never_Clarified	False	5	Female	Non_Hispanic_White	3.0691307323750854
Never_Clarified	False	4	Female	Non_Hispanic_White	15.162217659137577
Any_Clarified	False	31	Male	Non_Hispanic_White	9.806981519507186
Never_Clarified	False	22	Female	Hispanic	15.227926078028748
Never_Clarified	False	14	Female	Non_Hispanic_White	11.482546201232031
Never_Clarified	False	6	Female	Non_Hispanic_Black	16.637919233401778
Never_Clarified	False	51	Female	Non_Hispanic_Black	13.456536618754278
Never_Clarified	False	13	Female	Non_Hispanic_White	9.169062286105408
Never_Clarified	False	8	Female	Non_Hispanic_White	11.16495550992471
Any_Clarified	False	35	Male	Non_Hispanic_White	14.986995208761122
Never_Clarified	False	34	Female	Hispanic	7.37577002053388
Never_Clarified	False	7	Male	Non_Hispanic_White	1.541409993155373
Never_Clarified	False	18	Female	Non_Hispanic_White	3.405886379192334
Never_Clarified	False	1	Female	Non_Hispanic_White	9.182751540041068
Never_Clarified	False	0	Female	Non_Hispanic_White	12.83230663928816
Never_Clarified	False	7	Male	Non_Hispanic_White	2.68309377138946
Never_Clarified	True	13	Female	Non_Hispanic_White	16.8870636550308
Never_Clarified	False	8	Female	Other	13.097878165639973
Any_Clarified	False	67	Female	Other	8.517453798767967
Never_Clarified	False	75	Female	Non_Hispanic_White	5.347022587268994
Any_Clarified	False	148	Male	Other	3.668720054757016
Never_Clarified	False	5	Female	Non_Hispanic_White	14.784394250513348
Never_Clarified	False	0	Female	Non_Hispanic_White	12.856947296372349
Never_Clarified	False	15	Male	Non_Hispanic_White	0.5092402464065708
Never_Clarified	False	18	Female	Other	0.7967145790554415
Never_Clarified	False	0	Male	Non_Hispanic_White	13.297741273100616
Any_Clarified	False	14	Male	Non_Hispanic_White	12.331279945242985
Never_Clarified	False	10	Female	Non_Hispanic_White	14.663928815879537
Never_Clarified	False	1	Female	Non_Hispanic_White	8.892539356605065
Never_Clarified	False	8	Female	Non_Hispanic_White	2.6721423682409307
Never_Clarified	False	16	Male	Non_Hispanic_White	2.7734428473648185
Never_Clarified	False	2	Male	Non_Hispanic_White	13.900068446269678
Never_Clarified	False	8	Female	Non_Hispanic_White	16.799452429842574
Never_Clarified	False	21	Female	Non_Hispanic_White	11.312799452429845
Never_Clarified	False	101	Female	Non_Hispanic_White	7.318275154004107
Never_Clarified	False	25	Male	Non_Hispanic_White	6.743326488706366
Never_Clarified	False	15	Female	Non_Hispanic_White	11.249828884325805
Never_Clarified	False	10	Male	Non_Hispanic_White	0.758384668035592
Never_Clarified	False	4	Female	Non_Hispanic_White	13.842573579739904
Any_Clarified	False	10	Male	Non_Hispanic_White	11.118412046543463
Never_Clarified	False	11	Female	Non_Hispanic_White	4.394250513347022
Never_Clarified	False	2	Male	Non_Hispanic_White	3.45242984257358
Never_Clarified	False	6	Female	Hispanic	5.5249828884325805
Any_Clarified	False	6	Female	Non_Hispanic_White	7.756331279945243
Any_Clarified	False	56	Female	Non_Hispanic_Black	15.627652292950032
Never_Clarified	False	0	Female	Non_Hispanic_White	17.256673511293634
Never_Clarified	False	14	Female	Non_Hispanic_White	6.50239561943874
Never_Clarified	False	10	Male	Non_Hispanic_White	14.535249828884323
Never_Clarified	False	26	Male	Non_Hispanic_White	9.385352498288844
Never_Clarified	False	0	Female	Non_Hispanic_White	17.492128678986994
Any_Clarified	True	114	Male	Hispanic	14.888432580424366
Never_Clarified	False	3	Female	Non_Hispanic_White	13.215605749486652
Never_Clarified	False	10	Female	Other	3.7782340862423
Never_Clarified	False	12	Female	Non_Hispanic_White	5.535934291581109
Never_Clarified	False	0	Female	Non_Hispanic_White	10.647501711156742
Any_Clarified	False	3	Female	Non_Hispanic_White	15.767282683093772
Never_Clarified	False	20	Female	Non_Hispanic_Black	9.535934291581109
Any_Clarified	False	35	Male	Non_Hispanic_White	0.3066392881587953
Any_Clarified	True	25	Female	Non_Hispanic_White	15.794661190965092
Any_Clarified	True	88	Female	Non_Hispanic_White	15.326488706365502
Never_Clarified	False	5	Female	Non_Hispanic_White	14.781656399726216
Never_Clarified	False	7	Female	Non_Hispanic_White	13.973990417522243
Never_Clarified	False	4	Male	Non_Hispanic_White	14.140999315537304
Any_Clarified	False	15	Male	Non_Hispanic_White	14.992470910335388
Never_Clarified	True	2	Male	Non_Hispanic_White	16.281998631074607
Never_Clarified	False	5	Female	Non_Hispanic_White	2.6611909650924024
Never_Clarified	False	4	Female	Non_Hispanic_White	1.678302532511978
Any_Clarified	False	46	Female	Non_Hispanic_White	8.7419575633128
Never_Clarified	False	27	Female	Non_Hispanic_White	7.652292950034223
Never_Clarified	False	13	Male	Non_Hispanic_White	12.457221081451062
Never_Clarified	False	6	Male	Non_Hispanic_White	10.910335386721425
Never_Clarified	False	15	Female	Non_Hispanic_White	13.160848733744013
Never_Clarified	False	8	Female	Non_Hispanic_White	13.979466119096507
Never_Clarified	False	25	Female	Non_Hispanic_White	7.132101300479124
Never_Clarified	False	114	Female	Non_Hispanic_Black	12.84599589322382
Never_Clarified	False	47	Male	Non_Hispanic_White	7.887748117727583
Never_Clarified	False	0	Female	Non_Hispanic_White	17.00479123887748
Never_Clarified	False	2	Female	Non_Hispanic_White	8.02464065708419
Never_Clarified	False	0	Female	Non_Hispanic_White	7.063655030800821
Never_Clarified	False	12	Female	Non_Hispanic_White	7.312799452429843
Never_Clarified	False	10	Male	Non_Hispanic_White	12.744695414099931
Never_Clarified	False	2	Female	Non_Hispanic_White	14.269678302532512
Never_Clarified	False	9	Female	Other	6.852840520191649
Never_Clarified	False	31	Female	Non_Hispanic_White	6.600958247775496
Any_Clarified	False	4	Female	Non_Hispanic_White	12.254620123203283
Never_Clarified	False	10	Female	Non_Hispanic_White	14.817248459958932
Never_Clarified	False	3	Male	Non_Hispanic_White	0.0657084188911704
Never_Clarified	False	4	Male	Non_Hispanic_White	15.279945242984258
Never_Clarified	False	9	Male	Non_Hispanic_White	13.9958932238193
Never_Clarified	False	65	Female	Non_Hispanic_White	6.926762491444216
Never_Clarified	False	16	Male	Non_Hispanic_Black	4.632443531827516
Never_Clarified	False	46	Female	Non_Hispanic_Black	16.4435318275154
Never_Clarified	False	12	Female	Non_Hispanic_White	11.121149897330596
Any_Clarified	False	98	Female	Non_Hispanic_Black	17.82614647501711
Any_Clarified	False	1	Male	Hispanic	12.941820670773442
Never_Clarified	False	10	Male	Hispanic	8.11772758384668
Never_Clarified	False	30	Female	Non_Hispanic_White	6.228610540725531
Any_Clarified	True	20	Male	Non_Hispanic_White	16.681724845995895
Never_Clarified	False	4	Female	Non_Hispanic_White	5.683778234086242
Never_Clarified	False	8	Female	Non_Hispanic_White	2.943189596167009
Never_Clarified	False	21	Female	Non_Hispanic_White	4.898015058179329
Any_Clarified	False	22	Female	Non_Hispanic_White	9.749486652977414
Never_Clarified	False	14	Female	Other	13.475701574264203
Never_Clarified	False	3	Male	Non_Hispanic_White	0.2354551676933607
Never_Clarified	False	1	Female	Non_Hispanic_White	3.7234770704996576
Never_Clarified	False	2	Female	Non_Hispanic_White	1.2320328542094456
Never_Clarified	False	18	Female	Non_Hispanic_White	16.465434633812457
Never_Clarified	False	10	Female	Hispanic	12.596851471594798
Never_Clarified	False	10	Female	Non_Hispanic_White	11.950718685831625
Never_Clarified	False	40	Female	Non_Hispanic_White	14.72142368240931
Never_Clarified	False	14	Female	Non_Hispanic_White	4.648870636550308
Any_Clarified	False	129	Male	Non_Hispanic_White	11.55920602327173
Never_Clarified	False	2	Female	Non_Hispanic_White	17.82340862422998
Never_Clarified	False	0	Female	Non_Hispanic_White	10.299794661190964
Any_Clarified	False	21	Female	Non_Hispanic_Black	4.407939767282683
Never_Clarified	False	43	Female	Non_Hispanic_White	5.618069815195072
Never_Clarified	False	16	Female	Non_Hispanic_White	7.0335386721423685
Never_Clarified	False	57	Male	Hispanic	1.051334702258727
Never_Clarified	False	14	Female	Non_Hispanic_White	5.790554414784395
Never_Clarified	False	26	Male	Non_Hispanic_White	13.462012320328542
Any_Clarified	False	8	Female	Non_Hispanic_White	15.97535934291581
Any_Clarified	False	26	Female	Hispanic	11.534565366187543
Never_Clarified	False	14	Male	Hispanic	0.5338809034907598
Never_Clarified	False	13	Male	Non_Hispanic_White	5.078713210130048
Never_Clarified	False	9	Male	Non_Hispanic_White	4.878850102669404
Any_Clarified	False	31	Male	Hispanic	1.3880903490759753
Any_Clarified	False	198	Male	Non_Hispanic_White	0.1149897330595482
Never_Clarified	False	36	Female	Non_Hispanic_White	3.761806981519507
Never_Clarified	False	28	Male	Non_Hispanic_White	10.469541409993155
Never_Clarified	False	45	Female	Non_Hispanic_Black	0.9664613278576316
Any_Clarified	False	2	Female	Non_Hispanic_White	2.245037645448323
Never_Clarified	False	44	Male	Non_Hispanic_White	11.331964407939768
Never_Clarified	False	15	Male	Non_Hispanic_White	1.516769336071184
Never_Clarified	False	26	Female	Hispanic	3.9342915811088295
Never_Clarified	False	26	Female	Non_Hispanic_White	4.470910335386721
Any_Clarified	False	20	Female	Hispanic	15.93429158110883
Never_Clarified	False	43	Male	Hispanic	14.595482546201232
Never_Clarified	False	9	Male	Non_Hispanic_White	6.896646132785763
Never_Clarified	False	4	Female	Non_Hispanic_White	11.698836413415467
Never_Clarified	False	1	Female	Non_Hispanic_White	5.804243668720055
Never_Clarified	False	2	Female	Non_Hispanic_White	12.528405201916495
Never_Clarified	False	12	Female	Other	3.759069130732375
Never_Clarified	False	3	Male	Non_Hispanic_White	1.587953456536619
Never_Clarified	False	0	Female	Non_Hispanic_White	14.67214236824093
Never_Clarified	False	24	Male	Hispanic	6.617385352498289
Never_Clarified	False	8	Female	Non_Hispanic_White	2.0314852840520192
Never_Clarified	False	7	Female	Non_Hispanic_Black	11.247091033538672
Never_Clarified	False	40	Female	Non_Hispanic_White	2.0561259411362083
Never_Clarified	False	21	Female	Non_Hispanic_Black	14.652977412731008
Any_Clarified	True	212	Male	Non_Hispanic_White	0.3504449007529089
Never_Clarified	False	4	Female	Non_Hispanic_White	6.702258726899384
Never_Clarified	False	1	Female	Non_Hispanic_White	4.610540725530458
Never_Clarified	False	3	Female	Non_Hispanic_White	2.833675564681725
Never_Clarified	False	9	Female	Non_Hispanic_White	1.894592744695414
Never_Clarified	False	26	Male	Non_Hispanic_White	15.638603696098563
Any_Clarified	False	9	Female	Non_Hispanic_White	13.971252566735114
Never_Clarified	False	6	Male	Non_Hispanic_White	7.383983572895278
Never_Clarified	False	4	Female	Non_Hispanic_White	5.149897330595483
Never_Clarified	False	0	Male	Non_Hispanic_White	17.204654346338124
Never_Clarified	False	42	Female	Non_Hispanic_White	7.876796714579055
Never_Clarified	False	0	Male	Non_Hispanic_White	7.277207392197125
Never_Clarified	False	27	Female	Non_Hispanic_White	5.28952772073922
Never_Clarified	False	0	Female	Non_Hispanic_White	17.54962354551677
Never_Clarified	False	3	Female	Non_Hispanic_White	2.7186858316221767
Never_Clarified	False	2	Female	Non_Hispanic_White	14.872005475701574
Any_Clarified	False	95	Female	Non_Hispanic_Black	14.770704996577686
Never_Clarified	False	52	Female	Non_Hispanic_Black	4.0657084188911705
Never_Clarified	False	47	Male	Non_Hispanic_White	17.921971252566735
Never_Clarified	False	2	Female	Non_Hispanic_White	6.023271731690623
Any_Clarified	False	9	Female	Other	14.85557837097878
Never_Clarified	False	1	Female	Non_Hispanic_Black	3.143052703627652
Never_Clarified	False	13	Male	Hispanic	16.503764544832308
Any_Clarified	False	109	Female	Non_Hispanic_White	1.431895961670089
Never_Clarified	False	1	Male	Other	6.5927446954141
Never_Clarified	False	16	Female	Non_Hispanic_White	16.50650239561944
Never_Clarified	False	3	Female	Non_Hispanic_White	2.751540041067762
Any_Clarified	False	30	Female	Other	7.19233401779603
Never_Clarified	False	15	Female	Non_Hispanic_White	3.794661190965092
Never_Clarified	False	3	Male	Non_Hispanic_White	9.158110882956878
Never_Clarified	False	2	Female	Non_Hispanic_White	1.0239561943874058
Never_Clarified	False	23	Female	Non_Hispanic_White	8.11772758384668
Never_Clarified	False	31	Female	Non_Hispanic_White	4.602327173169062
Never_Clarified	False	11	Female	Non_Hispanic_White	15.21697467488022
Never_Clarified	False	10	Male	Non_Hispanic_White	0.7665982203969883
Any_Clarified	False	93	Male	Hispanic	12.9637234770705
Never_Clarified	False	1	Female	Non_Hispanic_White	1.7604380561259412
Never_Clarified	False	135	Male	Hispanic	0.3039014373716632
Never_Clarified	False	1	Male	Other	16.501026694045173
Never_Clarified	False	1	Female	Non_Hispanic_White	9.4072553045859
Any_Clarified	False	16	Female	Non_Hispanic_White	15.301848049281316
Never_Clarified	False	16	Male	Other	16.62696783025325
Any_Clarified	False	19	Female	Non_Hispanic_White	15.200547570157427
Never_Clarified	False	36	Male	Non_Hispanic_White	4.440793976728268
Never_Clarified	False	15	Female	Non_Hispanic_White	10.685831622176591
Never_Clarified	False	4	Female	Non_Hispanic_White	5.563312799452429
Never_Clarified	False	26	Male	Non_Hispanic_White	13.634496919917863
Never_Clarified	True	8	Male	Non_Hispanic_White	12.84599589322382
Never_Clarified	False	1	Male	Non_Hispanic_White	14.499657768651607
Never_Clarified	False	2	Male	Hispanic	6.767967145790554
Never_Clarified	False	126	Female	Non_Hispanic_Black	15.931553730321696
Never_Clarified	False	9	Male	Non_Hispanic_White	11.052703627652292
Never_Clarified	False	7	Female	Non_Hispanic_White	8.580424366872005
Never_Clarified	False	6	Male	Non_Hispanic_White	7.529089664613279
Never_Clarified	False	22	Female	Non_Hispanic_White	12.084873374401097
Any_Clarified	False	49	Female	Non_Hispanic_White	0.9034907597535934
Never_Clarified	False	4	Male	Non_Hispanic_White	15.427789185489392
Never_Clarified	False	51	Female	Non_Hispanic_White	6.521560574948666
Never_Clarified	False	3	Female	Non_Hispanic_White	9.201916495550991
Never_Clarified	False	9	Male	Non_Hispanic_White	1.9301848049281316
Never_Clarified	False	7	Female	Non_Hispanic_Black	10.546201232032857
Never_Clarified	False	124	Female	Non_Hispanic_White	17.52498288843258
Never_Clarified	False	50	Male	Non_Hispanic_White	7.41409993155373
Never_Clarified	False	40	Female	Non_Hispanic_White	1.4702258726899384
Never_Clarified	False	17	Female	Non_Hispanic_White	13.193702943189596
Never_Clarified	False	38	Male	Non_Hispanic_White	9.69199178644764
Never_Clarified	False	63	Male	Hispanic	10.611909650924025
Any_Clarified	False	92	Female	Non_Hispanic_White	16.331279945242983
Never_Clarified	False	3	Male	Non_Hispanic_White	6.877481177275839
Never_Clarified	False	15	Female	Hispanic	2.4969199178644765
Any_Clarified	False	75	Female	Non_Hispanic_Black	12.320328542094456
Never_Clarified	False	0	Female	Non_Hispanic_White	15.548254620123204
Never_Clarified	False	18	Female	Non_Hispanic_Black	14.43668720054757
Never_Clarified	False	3	Female	Non_Hispanic_White	2.269678302532512
Never_Clarified	False	2	Male	Non_Hispanic_Black	12.900752908966462
Any_Clarified	False	20	Male	Non_Hispanic_White	9.21286789869952
Never_Clarified	False	18	Male	Hispanic	5.623545516769336
Never_Clarified	False	5	Female	Non_Hispanic_White	5.223819301848049
Never_Clarified	False	11	Female	Non_Hispanic_White	6.902121834360028
Never_Clarified	False	1	Female	Non_Hispanic_White	16.67898699520876
Never_Clarified	False	26	Female	Non_Hispanic_White	7.247091033538672
Never_Clarified	False	4	Male	Non_Hispanic_White	5.601642710472279
Any_Clarified	False	11	Male	Non_Hispanic_White	16.314852840520192
Never_Clarified	False	11	Male	Non_Hispanic_White	13.984941820670771
Never_Clarified	False	10	Female	Non_Hispanic_White	15.080082135523616
Never_Clarified	False	15	Male	Non_Hispanic_Black	2.833675564681725
Never_Clarified	False	0	Female	Non_Hispanic_White	17.00205338809035
Never_Clarified	False	41	Female	Non_Hispanic_White	4.783025325119781
Never_Clarified	False	13	Female	Non_Hispanic_White	7.542778918548939
Never_Clarified	False	14	Female	Non_Hispanic_White	5.286789869952088
Any_Clarified	False	9	Male	Other	13.897330595482549
Never_Clarified	False	16	Female	Non_Hispanic_Black	0.9555099247091032
Never_Clarified	False	69	Male	Other	10.17659137577002
Never_Clarified	False	4	Female	Non_Hispanic_White	13.74674880219028
Never_Clarified	False	67	Male	Non_Hispanic_White	7.917864476386037
Never_Clarified	False	23	Female	Non_Hispanic_Black	2.16290212183436
Never_Clarified	False	12	Female	Non_Hispanic_Black	13.14442162902122
Never_Clarified	False	1	Female	Non_Hispanic_White	10.41204654346338
Never_Clarified	False	27	Female	Non_Hispanic_White	1.5633127994524298
Never_Clarified	False	2	Male	Non_Hispanic_White	6.485968514715948
Never_Clarified	False	7	Male	Hispanic	13.557837097878163
Any_Clarified	False	10	Female	Non_Hispanic_White	8.10403832991102
Never_Clarified	False	0	Male	Non_Hispanic_White	5.642710472279261
Never_Clarified	False	18	Female	Non_Hispanic_White	2.529774127310062
Never_Clarified	False	16	Female	Non_Hispanic_Black	15.219712525667353
Never_Clarified	False	15	Female	Hispanic	7.79192334017796
Never_Clarified	False	1	Male	Non_Hispanic_White	6.264202600958248
Never_Clarified	False	2	Female	Non_Hispanic_Black	16.246406570841888
Never_Clarified	False	5	Female	Non_Hispanic_White	4.80766598220397
Never_Clarified	False	3	Female	Non_Hispanic_White	6.16290212183436
Never_Clarified	False	1	Female	Non_Hispanic_White	5.1854893908282
Never_Clarified	False	22	Female	Non_Hispanic_White	16.49555099247091
Never_Clarified	False	1	Female	Hispanic	8.895277207392198
Never_Clarified	False	6	Female	Non_Hispanic_White	11.950718685831625
Never_Clarified	False	16	Female	Non_Hispanic_White	4.210814510609172
Never_Clarified	False	22	Female	Non_Hispanic_Black	6.636550308008213
Any_Clarified	False	12	Male	Non_Hispanic_White	11.509924709103354
Never_Clarified	False	2	Male	Non_Hispanic_White	8.136892539356605
Any_Clarified	False	62	Male	Non_Hispanic_White	9.8507871321013
Never_Clarified	False	2	Female	Non_Hispanic_White	11.742642026009582
Never_Clarified	False	28	Male	Non_Hispanic_White	15.67419575633128
Never_Clarified	False	18	Female	Non_Hispanic_White	16.591375770020534
Never_Clarified	False	0	Female	Non_Hispanic_White	7.060917180013689
Never_Clarified	False	69	Female	Non_Hispanic_White	11.099247091033538
Never_Clarified	False	126	Male	Non_Hispanic_White	11.381245722108146
Never_Clarified	False	8	Female	Other	2.74880219028063
Never_Clarified	False	15	Female	Non_Hispanic_White	15.926078028747432
Never_Clarified	False	7	Female	Non_Hispanic_Black	11.679671457905544
Never_Clarified	False	6	Male	Non_Hispanic_White	3.575633127994524
Never_Clarified	False	9	Male	Non_Hispanic_White	7.17864476386037
Never_Clarified	False	9	Male	Non_Hispanic_White	16.958247775496236
Never_Clarified	False	25	Female	Non_Hispanic_Black	16.06297056810404
Never_Clarified	False	16	Male	Non_Hispanic_White	6.48870636550308
Any_Clarified	False	5	Male	Non_Hispanic_White	1.0924024640657084
Never_Clarified	False	4	Female	Non_Hispanic_White	9.396303901437372
Never_Clarified	False	24	Female	Non_Hispanic_White	5.9575633127994525
Never_Clarified	False	6	Male	Non_Hispanic_White	10.69678302532512
Never_Clarified	False	7	Female	Non_Hispanic_White	0.7912388774811773
Never_Clarified	False	15	Male	Non_Hispanic_White	2.9979466119096507
Never_Clarified	False	32	Female	Non_Hispanic_White	9.61533196440794
Never_Clarified	False	3	Male	Non_Hispanic_White	9.609856262833675
Never_Clarified	False	6	Female	Non_Hispanic_White	3.5509924709103355
Never_Clarified	False	10	Female	Non_Hispanic_White	7.167693360711842
Never_Clarified	False	3	Female	Non_Hispanic_White	12.23545516769336
Never_Clarified	False	2	Male	Non_Hispanic_White	0.4818617385352498
Never_Clarified	False	33	Female	Hispanic	12.186173853524982
Never_Clarified	False	13	Female	Non_Hispanic_White	15.80561259411362
Never_Clarified	False	25	Female	Non_Hispanic_White	11.356605065023956
Never_Clarified	True	26	Female	Non_Hispanic_White	8.542094455852157
Never_Clarified	False	3	Female	Non_Hispanic_White	5.88911704312115
Any_Clarified	False	97	Male	Non_Hispanic_White	10.86379192334018
Never_Clarified	False	0	Female	Non_Hispanic_White	15.121149897330596
Never_Clarified	False	24	Female	Non_Hispanic_White	16.95277207392197
Never_Clarified	False	126	Female	Non_Hispanic_White	14.477754962354553
Never_Clarified	False	19	Male	Non_Hispanic_White	9.42094455852156
Any_Clarified	False	2	Female	Non_Hispanic_White	10.2943189596167
Never_Clarified	False	24	Male	Non_Hispanic_White	16.188911704312115
Never_Clarified	False	36	Male	Non_Hispanic_White	8.687200547570157
Never_Clarified	False	12	Female	Other	5.1854893908282
Never_Clarified	False	8	Male	Non_Hispanic_White	9.215605749486652
Any_Clarified	False	5	Male	Non_Hispanic_White	1.2402464065708418
Never_Clarified	False	4	Male	Non_Hispanic_White	14.989733059548255
Never_Clarified	False	4	Female	Non_Hispanic_White	17.256673511293634
Never_Clarified	False	1	Female	Hispanic	1.5468856947296372
Never_Clarified	False	43	Female	Hispanic	2.532511978097194
Any_Clarified	False	64	Male	Other	7.641341546885695
Never_Clarified	False	13	Male	Non_Hispanic_White	8.506502395619439
Never_Clarified	False	14	Female	Non_Hispanic_White	2.8227241615331966
Never_Clarified	False	3	Male	Non_Hispanic_White	11.950718685831625
Never_Clarified	False	19	Male	Non_Hispanic_White	2.187542778918549
Never_Clarified	False	36	Male	Non_Hispanic_White	1.7166324435318274
Never_Clarified	False	18	Female	Non_Hispanic_White	1.6865160848733745
Any_Clarified	False	4	Male	Non_Hispanic_Black	7.550992470910335
Never_Clarified	False	17	Female	Non_Hispanic_White	4.301163586584531
Never_Clarified	False	1	Female	Non_Hispanic_White	14.882956878850102
Never_Clarified	False	7	Female	Non_Hispanic_White	15.02258726899384
Never_Clarified	False	17	Female	Non_Hispanic_White	6.789869952087611
Never_Clarified	False	6	Female	Non_Hispanic_White	15.422313483915127
Never_Clarified	False	22	Female	Non_Hispanic_White	1.9876796714579053
Never_Clarified	False	2	Female	Non_Hispanic_White	7.293634496919918
Never_Clarified	False	1	Female	Non_Hispanic_White	8.413415468856947
Never_Clarified	False	16	Male	Non_Hispanic_White	2.64476386036961
Never_Clarified	False	1	Male	Non_Hispanic_White	1.429158110882957
Never_Clarified	False	55	Male	Non_Hispanic_White	3.564681724845996
Never_Clarified	False	45	Female	Non_Hispanic_White	16.01368925393566
Never_Clarified	False	17	Female	Non_Hispanic_White	14.507871321013004
Never_Clarified	False	10	Female	Non_Hispanic_White	17.94113620807666
Never_Clarified	False	14	Female	Non_Hispanic_White	2.206707734428474
Never_Clarified	False	0	Male	Non_Hispanic_White	14.74880219028063
Never_Clarified	False	40	Female	Non_Hispanic_White	6.809034907597536
Never_Clarified	False	45	Female	Non_Hispanic_White	15.496235455167694
Never_Clarified	False	4	Female	Non_Hispanic_White	17.557837097878167
Never_Clarified	False	42	Male	Non_Hispanic_White	3.028062970568104
Never_Clarified	False	5	Female	Non_Hispanic_White	8.28747433264887
Never_Clarified	False	16	Male	Non_Hispanic_White	17.2621492128679
Never_Clarified	False	9	Male	Non_Hispanic_White	0.1177275838466803
Never_Clarified	False	81	Male	Non_Hispanic_White	11.816563997262149
Never_Clarified	False	4	Female	Non_Hispanic_White	2.937713894592745
Any_Clarified	False	3	Male	Non_Hispanic_White	10.967830253251195
Never_Clarified	False	9	Male	Non_Hispanic_White	14.628336755646815
Never_Clarified	False	10	Female	Non_Hispanic_White	8.711841204654347
Any_Clarified	False	225	Female	Non_Hispanic_White	3.167693360711841
Never_Clarified	False	4	Male	Non_Hispanic_Black	2.050650239561944
Never_Clarified	False	13	Male	Non_Hispanic_White	8.27378507871321
Any_Clarified	False	5	Female	Non_Hispanic_White	17.519507186858316
Any_Clarified	False	50	Female	Non_Hispanic_White	2.6557152635181382
Never_Clarified	False	7	Female	Non_Hispanic_White	6.778918548939083
Never_Clarified	True	25	Female	Non_Hispanic_White	10.603696098562628
Never_Clarified	False	8	Female	Non_Hispanic_White	10.119096509240247
Never_Clarified	False	90	Male	Non_Hispanic_Black	11.066392881587952
Never_Clarified	False	7	Female	Non_Hispanic_White	1.514031485284052
Any_Clarified	False	24	Female	Non_Hispanic_White	15.931553730321696
Never_Clarified	False	38	Male	Non_Hispanic_White	14.663928815879537
Never_Clarified	False	6	Female	Non_Hispanic_Black	17.166324435318277
Never_Clarified	False	10	Male	Non_Hispanic_White	15.003422313483917
Never_Clarified	False	7	Male	Non_Hispanic_Black	1.7385352498288844
Never_Clarified	False	24	Female	Non_Hispanic_White	3.375770020533881
Never_Clarified	False	6	Female	Non_Hispanic_White	5.371663244353183
Any_Clarified	False	19	Female	Non_Hispanic_White	15.290896646132786
Never_Clarified	False	9	Female	Non_Hispanic_White	10.078028747433263
Never_Clarified	False	13	Female	Non_Hispanic_White	3.3045859000684463
Never_Clarified	False	39	Female	Non_Hispanic_White	14.956878850102669
Never_Clarified	False	1	Female	Non_Hispanic_White	7.824777549623546
Any_Clarified	False	12	Male	Non_Hispanic_White	12.774811772758383
Never_Clarified	False	65	Female	Hispanic	1.2867898699520877
Any_Clarified	False	101	Male	Non_Hispanic_White	6.053388090349076
Any_Clarified	False	12	Male	Non_Hispanic_White	17.284052019164957
Never_Clarified	False	64	Female	Non_Hispanic_White	15.600273785078713
Never_Clarified	False	2	Female	Non_Hispanic_White	5.6290212183436
Never_Clarified	False	45	Male	Non_Hispanic_White	11.731690622861054
Never_Clarified	False	0	Female	Non_Hispanic_White	17.17453798767967
Never_Clarified	False	0	Female	Non_Hispanic_White	10.428473648186174
Any_Clarified	False	10	Female	Non_Hispanic_White	6.757015742642026
Never_Clarified	False	14	Female	Non_Hispanic_White	9.648186173853524
Never_Clarified	False	42	Male	Hispanic	0.9500342231348392
Never_Clarified	False	4	Female	Non_Hispanic_White	5.256673511293634
Never_Clarified	False	11	Female	Non_Hispanic_White	7.893223819301848
Never_Clarified	False	20	Male	Non_Hispanic_White	12.91444216290212
Never_Clarified	False	4	Male	Non_Hispanic_White	5.5277207392197125
Any_Clarified	False	11	Female	Non_Hispanic_White	12.457221081451062
Never_Clarified	False	39	Male	Non_Hispanic_White	5.919233401779603
Never_Clarified	False	12	Female	Non_Hispanic_White	3.920602327173169
Never_Clarified	False	15	Male	Non_Hispanic_Black	11.967145790554415
Never_Clarified	False	0	Female	Non_Hispanic_White	14.55441478439425
Never_Clarified	False	35	Female	Non_Hispanic_White	6.809034907597536
Never_Clarified	False	8	Female	Non_Hispanic_White	17.57700205338809
Never_Clarified	False	20	Female	Non_Hispanic_White	10.677618069815194
Never_Clarified	False	0	Male	Hispanic	3.715263518138261
Never_Clarified	False	2	Female	Non_Hispanic_White	5.467488021902806
Never_Clarified	False	13	Female	Other	17.018480492813143
Never_Clarified	False	60	Female	Non_Hispanic_White	10.351813826146476
Never_Clarified	False	6	Female	Hispanic	0.3997262149212868
Never_Clarified	False	22	Female	Non_Hispanic_White	11.134839151266256
Never_Clarified	False	48	Female	Non_Hispanic_White	3.121149897330596
Any_Clarified	False	107	Male	Non_Hispanic_White	2.26694045174538
Never_Clarified	False	109	Female	Other	10.277891854893909
Never_Clarified	False	31	Female	Non_Hispanic_Black	9.034907597535934
Never_Clarified	False	2	Male	Non_Hispanic_White	5.702943189596167
Never_Clarified	False	2	Female	Non_Hispanic_Black	9.045859000684462
Never_Clarified	False	40	Female	Other	3.455167693360712
Never_Clarified	False	0	Female	Non_Hispanic_White	8.413415468856947
Never_Clarified	False	6	Male	Non_Hispanic_Black	1.2484599589322385
Never_Clarified	False	18	Male	Non_Hispanic_White	10.989733059548255
Any_Clarified	False	12	Male	Non_Hispanic_White	5.4401095140314855
Never_Clarified	False	15	Male	Non_Hispanic_White	1.0896646132785763
Never_Clarified	False	4	Female	Non_Hispanic_White	3.854893908281999
Any_Clarified	True	10	Male	Non_Hispanic_White	2.083504449007529
Never_Clarified	False	4	Male	Non_Hispanic_White	6.321697467488022
Never_Clarified	False	54	Female	Hispanic	9.935660506502396
Any_Clarified	False	12	Male	Hispanic	14.620123203285422
Never_Clarified	False	13	Female	Non_Hispanic_Black	6.850102669404517
Never_Clarified	False	3	Female	Non_Hispanic_White	15.860369609856264
Never_Clarified	False	9	Male	Non_Hispanic_White	6.778918548939083
Never_Clarified	False	9	Female	Non_Hispanic_White	4.268309377138946
Any_Clarified	True	275	Male	Other	4.032854209445585
Never_Clarified	False	9	Female	Non_Hispanic_White	17.861738535249827
Any_Clarified	False	33	Female	Non_Hispanic_White	14.74880219028063
Never_Clarified	False	23	Male	Non_Hispanic_White	0.3750855578370979
Never_Clarified	False	0	Male	Non_Hispanic_White	9.905544147843942
Never_Clarified	False	16	Female	Hispanic	2.0944558521560577
Any_Clarified	False	11	Male	Other	5.204654346338125
Any_Clarified	False	32	Female	Non_Hispanic_White	15.553730321697468
Never_Clarified	False	37	Male	Non_Hispanic_White	6.436687200547571
Never_Clarified	False	23	Male	Non_Hispanic_White	12.019164955509924
Never_Clarified	False	3	Female	Non_Hispanic_Black	0.7802874743326489
Never_Clarified	False	0	Male	Non_Hispanic_White	8.161533196440795
Never_Clarified	False	15	Female	Non_Hispanic_White	6.417522245037645
Any_Clarified	False	92	Male	Non_Hispanic_White	11.093771389459274
Never_Clarified	False	14	Female	Non_Hispanic_White	8.63791923340178
Never_Clarified	False	68	Male	Hispanic	5.08145106091718
Never_Clarified	False	2	Male	Other	13.930184804928132
Never_Clarified	False	20	Male	Non_Hispanic_White	14.179329226557153
Never_Clarified	False	7	Female	Non_Hispanic_White	16.008213552361397
Never_Clarified	False	3	Male	Non_Hispanic_White	15.904175222450377
Never_Clarified	False	40	Female	Non_Hispanic_White	7.260780287474333
Any_Clarified	False	40	Male	Non_Hispanic_White	8.59958932238193
Never_Clarified	False	10	Male	Non_Hispanic_White	1.672826830937714
Never_Clarified	False	35	Male	Non_Hispanic_White	12.210814510609172
Never_Clarified	False	11	Male	Non_Hispanic_White	1.6317590691307324
Never_Clarified	False	0	Female	Non_Hispanic_White	8.867898699520875
Any_Clarified	False	43	Female	Non_Hispanic_Black	14.836413415468858
Never_Clarified	False	16	Male	Non_Hispanic_White	14.179329226557153
Never_Clarified	False	9	Female	Hispanic	14.819986310746064
Any_Clarified	True	22	Female	Non_Hispanic_White	16.17248459958932
Any_Clarified	False	203	Female	Non_Hispanic_White	4.563997262149213
Never_Clarified	False	10	Female	Non_Hispanic_White	13.065023956194388
Never_Clarified	False	4	Female	Non_Hispanic_White	8.966461327857632
Never_Clarified	False	23	Male	Non_Hispanic_White	1.0650239561943875
Never_Clarified	False	1	Female	Non_Hispanic_White	17.1854893908282
Never_Clarified	False	26	Male	Non_Hispanic_White	15.255304585900069
Never_Clarified	False	3	Female	Non_Hispanic_White	6.33264887063655
Never_Clarified	False	1	Female	Non_Hispanic_White	17.607118412046542
Never_Clarified	False	5	Female	Hispanic	14.094455852156058
Never_Clarified	False	0	Male	Non_Hispanic_White	5.336071184120465
Never_Clarified	False	2	Male	Non_Hispanic_White	5.69472963723477
Never_Clarified	False	4	Female	Non_Hispanic_White	16.095824777549623
Never_Clarified	False	19	Female	Non_Hispanic_White	15.014373716632443
Never_Clarified	False	2	Male	Non_Hispanic_White	10.76249144421629
Never_Clarified	True	15	Female	Hispanic	5.037645448323066
Never_Clarified	False	18	Female	Non_Hispanic_Black	1.949349760438056
Any_Clarified	False	0	Female	Hispanic	17.218343600273784
Never_Clarified	False	36	Male	Non_Hispanic_White	8.687200547570157
Never_Clarified	False	6	Female	Non_Hispanic_White	14.102669404517451
Never_Clarified	False	6	Female	Non_Hispanic_White	12.93908281998631
Never_Clarified	False	1	Female	Non_Hispanic_White	7.121149897330596
Never_Clarified	False	9	Male	Non_Hispanic_White	1.456536618754278
Never_Clarified	False	3	Female	Non_Hispanic_White	16.59958932238193
Never_Clarified	False	10	Female	Non_Hispanic_White	16.84873374401095
Never_Clarified	False	6	Male	Non_Hispanic_White	4.851471594798084
Never_Clarified	False	16	Female	Non_Hispanic_Black	3.345653661875428
Never_Clarified	False	28	Male	Non_Hispanic_White	9.262149212867898
Never_Clarified	False	1	Female	Non_Hispanic_White	5.7412731006160165
Never_Clarified	False	36	Female	Non_Hispanic_White	11.542778918548938
Never_Clarified	False	0	Female	Non_Hispanic_White	16.83504449007529
Any_Clarified	False	8	Male	Non_Hispanic_White	7.238877481177276
Never_Clarified	False	24	Female	Non_Hispanic_White	3.6358658453114314
Never_Clarified	False	25	Female	Non_Hispanic_White	10.234086242299794
Any_Clarified	False	9	Male	Non_Hispanic_White	17.1088295687885
Any_Clarified	False	102	Female	Non_Hispanic_White	11.468856947296372
Any_Clarified	False	9	Female	Non_Hispanic_White	5.215605749486653
Any_Clarified	False	40	Male	Hispanic	5.196440793976728
Never_Clarified	False	7	Female	Non_Hispanic_White	10.05886379192334
Never_Clarified	False	18	Female	Hispanic	15.288158795345652
Never_Clarified	False	8	Female	Non_Hispanic_White	9.297741273100616
Never_Clarified	False	3	Male	Non_Hispanic_White	16.758384668035593
Never_Clarified	True	28	Female	Other	8.83230663928816
Never_Clarified	True	23	Female	Non_Hispanic_White	10.069815195071868
Never_Clarified	False	9	Male	Non_Hispanic_White	7.665982203969883
Never_Clarified	False	16	Female	Non_Hispanic_White	1.1279945242984255
Never_Clarified	False	60	Male	Other	0.4955509924709103
Never_Clarified	False	8	Male	Hispanic	10.017796030116358
Never_Clarified	False	16	Female	Non_Hispanic_White	2.2559890485968515
Never_Clarified	False	2	Female	Non_Hispanic_White	13.678302532511978
Never_Clarified	False	14	Female	Non_Hispanic_White	1.3114305270362765
Any_Clarified	False	1	Female	Non_Hispanic_White	15.509924709103354
Never_Clarified	False	6	Female	Non_Hispanic_White	6.631074606433949
Any_Clarified	False	5	Female	Non_Hispanic_White	14.318959616700887
Never_Clarified	False	120	Female	Non_Hispanic_Black	4.733744010951403
Never_Clarified	False	3	Female	Non_Hispanic_White	16.416153319644078
Never_Clarified	False	16	Male	Non_Hispanic_White	0.1560574948665297
Never_Clarified	False	3	Female	Non_Hispanic_White	16.711841204654345
Never_Clarified	False	41	Female	Non_Hispanic_White	3.9397672826830936
Never_Clarified	False	37	Female	Non_Hispanic_White	4.791238877481177
Never_Clarified	False	99	Female	Non_Hispanic_White	13.404517453798768
Never_Clarified	False	9	Male	Non_Hispanic_White	2.965092402464066
Any_Clarified	False	7	Female	Non_Hispanic_White	13.820670773442847
Never_Clarified	False	18	Female	Hispanic	13.02669404517454
Any_Clarified	False	11	Male	Non_Hispanic_White	15.099247091033538
Never_Clarified	False	3	Female	Non_Hispanic_Black	16.747433264887064
Never_Clarified	False	18	Female	Non_Hispanic_White	7.268993839835729
Never_Clarified	False	3	Male	Non_Hispanic_White	0.5338809034907598
Never_Clarified	False	3	Female	Non_Hispanic_White	8.019164955509925
Never_Clarified	False	15	Female	Non_Hispanic_Black	11.989048596851472
Never_Clarified	False	9	Male	Non_Hispanic_White	12.01368925393566
Never_Clarified	False	0	Male	Non_Hispanic_White	6.458590006844627
Any_Clarified	False	76	Male	Hispanic	0.9774127310061602
Never_Clarified	False	2	Male	Non_Hispanic_White	6.009582477754963
Never_Clarified	False	1	Female	Non_Hispanic_White	6.5160848733744015
Never_Clarified	False	38	Female	Other	1.5742642026009583
Never_Clarified	False	6	Female	Non_Hispanic_White	14.628336755646815
Never_Clarified	False	13	Female	Non_Hispanic_White	8.043805612594113
Never_Clarified	False	21	Female	Non_Hispanic_White	11.36208076659822
Never_Clarified	False	25	Female	Hispanic	2.69678302532512
Never_Clarified	False	0	Female	Non_Hispanic_White	10.32991101984942
Never_Clarified	False	21	Female	Non_Hispanic_White	5.61533196440794
Never_Clarified	False	33	Female	Non_Hispanic_White	9.32785763175907
Never_Clarified	False	67	Female	Non_Hispanic_White	2.3134839151266258
Never_Clarified	False	1	Male	Non_Hispanic_White	10.981519507186858
Never_Clarified	False	4	Female	Non_Hispanic_White	0.919917864476386
Never_Clarified	False	11	Male	Non_Hispanic_White	10.245037645448322
Never_Clarified	False	2	Male	Non_Hispanic_White	4.339493497604381
Never_Clarified	False	3	Male	Hispanic	16.317590691307323
Never_Clarified	False	22	Female	Non_Hispanic_White	1.6454483230663928
Never_Clarified	False	17	Female	Non_Hispanic_White	17.585215605749486
Any_Clarified	False	170	Female	Hispanic	13.935660506502396
Never_Clarified	False	20	Female	Non_Hispanic_White	11.08555783709788
Never_Clarified	False	2	Female	Non_Hispanic_Black	17.650924024640656
Never_Clarified	False	19	Male	Non_Hispanic_White	0.7529089664613279
Never_Clarified	False	0	Female	Non_Hispanic_White	5.708418891170431
Never_Clarified	False	5	Female	Non_Hispanic_White	12.073921971252568
Never_Clarified	False	3	Female	Non_Hispanic_White	8.243668720054757
Never_Clarified	False	26	Female	Non_Hispanic_White	9.716632443531829
Never_Clarified	False	10	Male	Non_Hispanic_White	11.041752224503764
Never_Clarified	False	5	Male	Hispanic	11.89596167008898
Never_Clarified	False	2	Female	Non_Hispanic_White	3.1759069130732374
Never_Clarified	False	7	Female	Non_Hispanic_White	14.642026009582478
Never_Clarified	False	8	Female	Other	10.611909650924025
Never_Clarified	False	21	Female	Other	4.254620123203286
Never_Clarified	False	104	Female	Non_Hispanic_Black	14.86652977412731
Never_Clarified	False	45	Male	Non_Hispanic_White	11.208761122518824
Never_Clarified	False	67	Male	Non_Hispanic_White	11.299110198494182
Never_Clarified	False	4	Female	Non_Hispanic_White	10.43668720054757
Never_Clarified	False	8	Female	Non_Hispanic_White	2.373716632443532
Any_Clarified	False	155	Male	Hispanic	16.041067761806982
Any_Clarified	False	0	Male	Non_Hispanic_White	17.270362765229294
Never_Clarified	False	8	Male	Non_Hispanic_White	14.839151266255987
Never_Clarified	False	20	Male	Other	15.964407939767282
Never_Clarified	False	10	Female	Non_Hispanic_White	6.091718001368926
Never_Clarified	False	41	Female	Non_Hispanic_White	15.211498973305956
Never_Clarified	False	9	Male	Non_Hispanic_White	1.2785763175906912
Never_Clarified	False	27	Female	Non_Hispanic_White	10.184804928131417
Any_Clarified	False	38	Female	Non_Hispanic_White	8.15605749486653
Never_Clarified	False	0	Female	Non_Hispanic_White	3.2060232717316905
Any_Clarified	False	45	Female	Non_Hispanic_White	12.793976728268309
Never_Clarified	False	6	Female	Non_Hispanic_White	7.247091033538672
Never_Clarified	False	76	Male	Non_Hispanic_White	8.19712525667351
Any_Clarified	False	23	Female	Non_Hispanic_Black	11.392197125256674
Never_Clarified	False	23	Male	Non_Hispanic_White	5.0102669404517455
Any_Clarified	False	7	Male	Other	5.965776865160849
Never_Clarified	False	6	Female	Hispanic	2.305270362765229
Never_Clarified	False	29	Male	Hispanic	8.454483230663929
Never_Clarified	False	9	Female	Non_Hispanic_White	10.499657768651607
Never_Clarified	False	4	Female	Non_Hispanic_White	9.905544147843942
Never_Clarified	False	7	Female	Non_Hispanic_White	13.56331279945243
Never_Clarified	False	22	Female	Non_Hispanic_White	5.984941820670773
Never_Clarified	False	4	Female	Non_Hispanic_White	13.891854893908285
Any_Clarified	False	19	Female	Non_Hispanic_White	10.91854893908282
Never_Clarified	False	15	Male	Non_Hispanic_White	4.334017796030117
Never_Clarified	False	9	Male	Non_Hispanic_White	15.917864476386036
Never_Clarified	False	149	Male	Non_Hispanic_White	1.2457221081451062
Never_Clarified	False	22	Male	Non_Hispanic_White	6.652977412731006
Never_Clarified	False	7	Male	Non_Hispanic_White	12.24640657084189
Never_Clarified	False	8	Female	Non_Hispanic_White	8.966461327857632
Never_Clarified	False	17	Female	Non_Hispanic_White	7.156741957563312
Never_Clarified	False	4	Male	Non_Hispanic_White	14.231348391512665
Any_Clarified	False	20	Female	Non_Hispanic_White	13.158110882956878
Never_Clarified	False	16	Female	Non_Hispanic_White	7.216974674880219
Never_Clarified	False	48	Male	Non_Hispanic_White	2.4722792607802875
Never_Clarified	False	47	Male	Non_Hispanic_White	12.69267624914442
Never_Clarified	False	16	Female	Non_Hispanic_White	0.8432580424366872
Never_Clarified	False	44	Female	Hispanic	3.1978097193702943
Never_Clarified	False	11	Female	Non_Hispanic_White	4.068446269678303
Any_Clarified	False	18	Female	Non_Hispanic_White	1.002053388090349
Any_Clarified	False	38	Male	Other	11.49349760438056
Never_Clarified	False	2	Female	Non_Hispanic_White	1.6344969199178645
Never_Clarified	False	20	Male	Non_Hispanic_White	1.1006160164271048
Never_Clarified	False	38	Female	Non_Hispanic_White	4.19438740588638
Never_Clarified	False	5	Male	Non_Hispanic_Black	13.333333333333334
Never_Clarified	False	28	Female	Non_Hispanic_White	13.593429158110885
Never_Clarified	False	14	Female	Non_Hispanic_Black	3.6440793976728263
Never_Clarified	False	2	Female	Non_Hispanic_White	8.101300479123887
Never_Clarified	False	11	Female	Non_Hispanic_White	9.215605749486652
Never_Clarified	False	18	Female	Non_Hispanic_White	17.284052019164957
Never_Clarified	False	8	Male	Non_Hispanic_White	13.429158110882955
Never_Clarified	False	22	Male	Hispanic	1.4428473648186173
Never_Clarified	False	31	Male	Non_Hispanic_White	6.76249144421629
Never_Clarified	False	1	Male	Non_Hispanic_White	3.679671457905544
Any_Clarified	False	1	Female	Non_Hispanic_White	7.370294318959616
Never_Clarified	False	9	Female	Non_Hispanic_White	0.947296372347707
Never_Clarified	False	4	Male	Non_Hispanic_White	15.214236824093089
Never_Clarified	False	4	Female	Non_Hispanic_White	8.32580424366872
Never_Clarified	False	22	Male	Non_Hispanic_Black	3.967145790554415
Never_Clarified	False	8	Female	Non_Hispanic_White	1.1909650924024642
Never_Clarified	False	1	Male	Non_Hispanic_White	13.456536618754278
Never_Clarified	False	2	Female	Non_Hispanic_White	2.839151266255989
Never_Clarified	False	16	Female	Non_Hispanic_Black	11.014373716632443
Never_Clarified	False	14	Female	Non_Hispanic_White	4.517453798767967
Any_Clarified	False	69	Female	Non_Hispanic_White	0.810403832991102
Never_Clarified	False	0	Female	Non_Hispanic_White	17.921971252566735
Never_Clarified	False	1	Male	Non_Hispanic_White	11.482546201232031
Never_Clarified	False	25	Female	Non_Hispanic_White	13.273100616016428
Never_Clarified	False	0	Male	Non_Hispanic_White	16.45722108145106
Never_Clarified	False	6	Male	Non_Hispanic_White	4.342231348391513
Never_Clarified	False	5	Male	Non_Hispanic_White	6.143737166324435
Never_Clarified	False	41	Female	Non_Hispanic_White	15.84394250513347
Never_Clarified	False	4	Female	Non_Hispanic_White	1.1718001368925393
Any_Clarified	False	21	Female	Other	9.815195071868583
Never_Clarified	False	2	Male	Non_Hispanic_White	7.036276522929501
Never_Clarified	False	25	Female	Non_Hispanic_White	4.810403832991102
Any_Clarified	False	26	Male	Hispanic	15.0362765229295
Never_Clarified	False	6	Female	Non_Hispanic_White	7.2908966461327855
Never_Clarified	False	32	Female	Hispanic	7.671457905544147
Never_Clarified	False	10	Female	Non_Hispanic_White	4.161533196440794
Never_Clarified	False	21	Male	Hispanic	4.577686516084873
Never_Clarified	False	1	Male	Non_Hispanic_White	12.900752908966462
Never_Clarified	False	11	Female	Non_Hispanic_White	3.134839151266256
Never_Clarified	True	12	Female	Non_Hispanic_White	5.166324435318275
Never_Clarified	False	18	Female	Non_Hispanic_White	10.784394250513348
Never_Clarified	False	12	Male	Non_Hispanic_White	12.69267624914442
Never_Clarified	False	5	Female	Non_Hispanic_Black	3.436002737850787
Never_Clarified	False	18	Male	Non_Hispanic_White	2.6009582477754964
Never_Clarified	False	12	Female	Non_Hispanic_White	0.4626967830253251
Never_Clarified	False	34	Male	Non_Hispanic_White	10.707734428473648
Never_Clarified	False	1	Female	Non_Hispanic_White	1.6071184120465434
Never_Clarified	False	15	Male	Non_Hispanic_White	7.3730321697467485
Never_Clarified	False	32	Female	Hispanic	14.247775496235455
Never_Clarified	False	23	Male	Non_Hispanic_White	2.3436002737850785
Never_Clarified	False	3	Female	Non_Hispanic_White	16.317590691307323
Never_Clarified	False	1	Male	Non_Hispanic_White	11.096509240246409
Never_Clarified	False	27	Male	Non_Hispanic_Black	8.774811772758385
Never_Clarified	False	32	Male	Non_Hispanic_White	3.854893908281999
Never_Clarified	False	6	Female	Hispanic	10.85557837097878
Never_Clarified	False	5	Female	Non_Hispanic_White	0.5448323066392882
Never_Clarified	False	1	Female	Non_Hispanic_White	11.099247091033538
Never_Clarified	False	3	Female	Non_Hispanic_White	2.239561943874059
Never_Clarified	False	4	Female	Non_Hispanic_Black	2.3627652292950034
Never_Clarified	False	13	Female	Non_Hispanic_Black	17.626283367556468
Never_Clarified	False	17	Female	Non_Hispanic_White	0.5557837097878165
Never_Clarified	False	2	Male	Non_Hispanic_White	13.927446954141
Never_Clarified	False	0	Female	Non_Hispanic_White	10.795345653661876
Any_Clarified	False	33	Male	Non_Hispanic_White	1.7166324435318274
Any_Clarified	False	22	Female	Non_Hispanic_Black	5.166324435318275
Never_Clarified	False	0	Female	Non_Hispanic_White	16.468172484599588
Any_Clarified	False	17	Male	Non_Hispanic_White	1.2347707049965777
Never_Clarified	False	0	Female	Non_Hispanic_White	9.65639972621492
Never_Clarified	False	6	Female	Hispanic	3.7207392197125255
Never_Clarified	False	30	Female	Other	8.046543463381246
Any_Clarified	False	10	Female	Non_Hispanic_White	12.06570841889117
Never_Clarified	False	1	Female	Other	1.1553730321697468
Never_Clarified	False	28	Female	Non_Hispanic_White	8.591375770020534
Never_Clarified	False	1	Female	Non_Hispanic_White	15.077344284736482
Never_Clarified	False	0	Female	Non_Hispanic_White	9.300479123887747
Never_Clarified	False	23	Female	Non_Hispanic_White	1.426420260095825
Never_Clarified	False	53	Male	Non_Hispanic_White	1.4702258726899384
Never_Clarified	False	32	Female	Non_Hispanic_White	7.687885010266941
Never_Clarified	False	4	Female	Non_Hispanic_White	1.2347707049965777
Never_Clarified	False	11	Male	Non_Hispanic_White	7.455167693360712
Any_Clarified	False	34	Female	Non_Hispanic_White	14.067077344284735
Any_Clarified	False	41	Male	Non_Hispanic_White	3.893223819301848
Never_Clarified	False	15	Female	Non_Hispanic_White	2.053388090349076
Never_Clarified	False	14	Female	Non_Hispanic_White	0.6817248459958932
Never_Clarified	False	67	Female	Other	8.301163586584531
Never_Clarified	False	37	Female	Non_Hispanic_White	17.672826830937716
Any_Clarified	False	6	Male	Non_Hispanic_White	5.730321697467488
Any_Clarified	False	24	Male	Non_Hispanic_White	16.80766598220397
Never_Clarified	False	8	Female	Non_Hispanic_White	6.343600273785079
Never_Clarified	False	26	Female	Non_Hispanic_White	1.0349075975359343
Never_Clarified	False	6	Male	Non_Hispanic_White	8.405201916495551
Never_Clarified	False	68	Female	Non_Hispanic_White	13.927446954141
Any_Clarified	True	1	Male	Non_Hispanic_White	1.4236824093086926
Never_Clarified	False	29	Female	Non_Hispanic_White	15.94798083504449
Never_Clarified	False	15	Female	Non_Hispanic_White	14.483230663928817
Never_Clarified	False	19	Female	Non_Hispanic_White	10.885694729637237
Never_Clarified	False	1	Female	Non_Hispanic_White	8.88432580424367
Never_Clarified	False	29	Female	Non_Hispanic_White	8.837782340862423
Never_Clarified	False	15	Female	Non_Hispanic_White	2.948665297741273
Never_Clarified	False	10	Male	Hispanic	16.733744010951405
Never_Clarified	False	5	Female	Non_Hispanic_White	16.32580424366872
Never_Clarified	False	9	Female	Non_Hispanic_White	2.3545516769336072
Never_Clarified	False	199	Female	Non_Hispanic_White	6.844626967830253
Never_Clarified	False	26	Male	Hispanic	4.503764544832307
Never_Clarified	False	18	Female	Non_Hispanic_Black	7.885010266940451
Never_Clarified	False	39	Male	Non_Hispanic_White	9.207392197125255
Never_Clarified	False	3	Male	Non_Hispanic_White	16.84873374401095
Never_Clarified	False	7	Female	Non_Hispanic_White	12.36413415468857
Any_Clarified	False	219	Female	Hispanic	4.689938398357289
Never_Clarified	False	4	Female	Non_Hispanic_White	16.7419575633128
Never_Clarified	False	18	Female	Non_Hispanic_White	14.77618069815195
Any_Clarified	False	6	Female	Non_Hispanic_White	13.930184804928132
Never_Clarified	False	11	Female	Non_Hispanic_White	4.826830937713894
Never_Clarified	False	12	Female	Non_Hispanic_White	3.68788501026694
Never_Clarified	False	0	Male	Non_Hispanic_White	17.45927446954141
Never_Clarified	False	21	Female	Non_Hispanic_White	6.704996577686516
Never_Clarified	False	26	Male	Hispanic	14.976043805612594
Any_Clarified	False	36	Female	Non_Hispanic_White	9.77138945927447
Never_Clarified	False	81	Male	Hispanic	3.3675564681724848
Never_Clarified	False	0	Male	Non_Hispanic_White	10.743326488706366
Never_Clarified	False	18	Female	Non_Hispanic_White	8.320328542094456
Never_Clarified	False	3	Male	Non_Hispanic_White	11.37577002053388
Never_Clarified	False	11	Female	Non_Hispanic_White	14.94592744695414
Never_Clarified	False	10	Female	Non_Hispanic_White	4.240930869267625
Never_Clarified	False	3	Female	Non_Hispanic_White	2.346338124572211
Never_Clarified	False	16	Female	Non_Hispanic_White	6.694045174537988
Never_Clarified	False	25	Male	Non_Hispanic_White	2.088980150581793
Never_Clarified	False	6	Female	Non_Hispanic_White	12.626967830253252
Never_Clarified	False	3	Male	Hispanic	4.336755646817249
Never_Clarified	False	0	Female	Non_Hispanic_White	7.627652292950034
Never_Clarified	False	0	Female	Non_Hispanic_White	16.788501026694046
Never_Clarified	False	1	Female	Non_Hispanic_White	8.76933607118412
Never_Clarified	False	20	Male	Non_Hispanic_White	1.842573579739904
Never_Clarified	False	12	Male	Non_Hispanic_White	8.714579055441478
Never_Clarified	False	0	Female	Non_Hispanic_White	16.750171115674195
Any_Clarified	False	2	Female	Non_Hispanic_White	17.478439425051334
Never_Clarified	False	28	Female	Non_Hispanic_White	17.683778234086244
Never_Clarified	False	3	Female	Non_Hispanic_White	8.553045859000685
Any_Clarified	False	104	Male	Non_Hispanic_White	2.8802190280629705
Never_Clarified	False	17	Male	Non_Hispanic_White	0.9911019849418208
Never_Clarified	False	8	Female	Non_Hispanic_White	11.542778918548938
Never_Clarified	False	3	Male	Non_Hispanic_White	10.258726899383984
Never_Clarified	False	15	Male	Other	5.393566050650239
Never_Clarified	False	2	Female	Non_Hispanic_White	0.3039014373716632
Never_Clarified	False	2	Female	Non_Hispanic_White	11.537303216974674
Any_Clarified	False	32	Female	Non_Hispanic_White	15.76454483230664
Never_Clarified	False	17	Male	Hispanic	8.353182751540041
Never_Clarified	False	8	Female	Other	16.555783709787818
Never_Clarified	False	94	Male	Non_Hispanic_White	11.75085557837098
Never_Clarified	False	10	Male	Non_Hispanic_White	3.871321013004791
Never_Clarified	False	13	Female	Non_Hispanic_White	11.5564681724846
Never_Clarified	False	4	Male	Non_Hispanic_White	8.944558521560575
Never_Clarified	False	2	Female	Hispanic	9.971252566735114
Never_Clarified	False	19	Male	Non_Hispanic_White	3.865845311430527
Never_Clarified	False	4	Female	Other	17.571526351813826
Never_Clarified	False	121	Male	Non_Hispanic_White	12.714579055441478
Never_Clarified	False	15	Female	Non_Hispanic_White	15.43874058863792
Never_Clarified	False	71	Female	Non_Hispanic_Black	13.489390828199864
Never_Clarified	False	9	Female	Non_Hispanic_White	13.744010951403148
Never_Clarified	False	18	Female	Non_Hispanic_Black	13.382614647501711
Never_Clarified	False	2	Female	Non_Hispanic_White	10.313483915126625
Never_Clarified	False	47	Female	Non_Hispanic_White	14.809034907597535
Never_Clarified	False	0	Female	Non_Hispanic_White	14.223134839151266
Never_Clarified	False	15	Female	Non_Hispanic_White	2.784394250513347
Never_Clarified	False	21	Female	Non_Hispanic_White	13.297741273100616
Never_Clarified	False	9	Male	Non_Hispanic_White	17.894592744695416
Any_Clarified	False	124	Male	Other	5.034907597535934
Never_Clarified	False	3	Female	Non_Hispanic_Black	6.28062970568104
Never_Clarified	False	10	Male	Non_Hispanic_White	13.905544147843942
Never_Clarified	False	2	Female	Non_Hispanic_White	17.51403148528405
Any_Clarified	False	5	Female	Non_Hispanic_White	7.60848733744011
Any_Clarified	False	48	Male	Other	15.345653661875428
Never_Clarified	False	1	Female	Non_Hispanic_Black	16.928131416837783
Never_Clarified	False	13	Male	Non_Hispanic_White	10.381930184804927
Never_Clarified	False	7	Male	Non_Hispanic_White	8.41889117043121
Any_Clarified	False	8	Female	Non_Hispanic_White	10.559890485968516
Never_Clarified	False	5	Male	Non_Hispanic_Black	10.3709787816564
Never_Clarified	False	29	Male	Non_Hispanic_Black	0.1396303901437371
Never_Clarified	False	3	Female	Non_Hispanic_White	6.924024640657084
Never_Clarified	False	36	Female	Non_Hispanic_White	8.344969199178644
Never_Clarified	False	1	Female	Hispanic	3.901437371663244
Never_Clarified	False	3	Male	Non_Hispanic_White	12.060232717316904
Never_Clarified	False	14	Female	Non_Hispanic_White	5.697467488021903
Never_Clarified	False	6	Female	Non_Hispanic_White	14.442162902121837
Never_Clarified	False	94	Male	Other	1.3004791238877482
Never_Clarified	False	11	Male	Other	0.9034907597535934
Never_Clarified	False	12	Female	Non_Hispanic_White	13.5523613963039
Never_Clarified	False	27	Female	Non_Hispanic_White	14.64476386036961
Never_Clarified	False	26	Male	Non_Hispanic_White	1.5770020533880904
Never_Clarified	False	73	Male	Other	12.320328542094456
Never_Clarified	False	3	Male	Non_Hispanic_Black	16.99110198494182
Never_Clarified	False	16	Male	Non_Hispanic_White	11.488021902806295
Never_Clarified	True	88	Male	Non_Hispanic_White	4.678986995208761
Never_Clarified	False	15	Female	Non_Hispanic_Black	12.752908966461328
Any_Clarified	False	63	Female	Non_Hispanic_White	11.08555783709788
Any_Clarified	False	64	Male	Non_Hispanic_White	7.247091033538672
Any_Clarified	False	250	Female	Other	11.247091033538672
Never_Clarified	False	0	Female	Non_Hispanic_White	13.007529089664612
Never_Clarified	False	2	Male	Non_Hispanic_White	14.223134839151266
Never_Clarified	False	9	Female	Non_Hispanic_White	4.851471594798084
Never_Clarified	False	1	Female	Non_Hispanic_White	8.802190280629706
Any_Clarified	False	7	Male	Non_Hispanic_White	10.767967145790555
Any_Clarified	False	27	Female	Non_Hispanic_White	13.040383299110198
Never_Clarified	False	4	Male	Other	0.9938398357289528
Never_Clarified	False	25	Female	Non_Hispanic_White	4.37782340862423
Never_Clarified	False	4	Male	Non_Hispanic_White	14.611909650924025
Never_Clarified	False	1	Male	Non_Hispanic_White	1.1143052703627652
Any_Clarified	False	117	Male	Non_Hispanic_White	17.45927446954141
Never_Clarified	False	6	Female	Non_Hispanic_Black	16.919917864476385
Any_Clarified	False	43	Male	Non_Hispanic_White	11.663244353182751
Never_Clarified	False	104	Female	Non_Hispanic_Black	16.292950034223136
Never_Clarified	False	29	Female	Non_Hispanic_White	10.015058179329229
Never_Clarified	False	4	Male	Non_Hispanic_White	14.518822724161533
Never_Clarified	False	23	Male	Non_Hispanic_White	6.168377823408624
Never_Clarified	False	32	Female	Hispanic	1.377138945927447
Never_Clarified	False	12	Female	Non_Hispanic_White	12.399726214921287
Never_Clarified	False	0	Female	Non_Hispanic_White	10.439425051334702
Never_Clarified	False	36	Female	Non_Hispanic_White	11.422313483915127
Any_Clarified	False	5	Male	Non_Hispanic_White	6.012320328542095
Never_Clarified	False	57	Female	Non_Hispanic_White	6.54072553045859
Never_Clarified	False	29	Male	Non_Hispanic_Black	2.206707734428474
Never_Clarified	False	0	Female	Non_Hispanic_White	11.885010266940451
Never_Clarified	False	20	Male	Non_Hispanic_White	5.489390828199863
Never_Clarified	False	3	Female	Non_Hispanic_Black	17.968514715947983
Any_Clarified	False	54	Female	Non_Hispanic_White	13.574264202600958
Never_Clarified	False	8	Female	Non_Hispanic_White	17.65366187542779
Never_Clarified	False	14	Female	Non_Hispanic_White	8.870636550308008
Any_Clarified	False	183	Female	Hispanic	1.3114305270362765
Never_Clarified	False	151	Female	Non_Hispanic_White	14.962354551676931
Never_Clarified	False	3	Female	Non_Hispanic_White	3.7180013689253935
Never_Clarified	False	16	Female	Hispanic	16.878850102669404
Never_Clarified	False	20	Male	Hispanic	3.058179329226557
Never_Clarified	False	2	Male	Non_Hispanic_White	14.376454483230663
Never_Clarified	False	7	Female	Non_Hispanic_White	15.67419575633128
Never_Clarified	False	30	Male	Non_Hispanic_White	3.017111567419576
Never_Clarified	False	47	Female	Non_Hispanic_White	6.201232032854209
Never_Clarified	False	8	Female	Non_Hispanic_White	11.983572895277208
Never_Clarified	False	34	Female	Non_Hispanic_White	0.1971252566735113
Never_Clarified	False	7	Female	Non_Hispanic_White	8.928131416837783
Any_Clarified	False	1	Female	Non_Hispanic_White	16.386036960985628
Never_Clarified	False	3	Female	Non_Hispanic_White	6.3874058863791925
Never_Clarified	False	6	Male	Non_Hispanic_White	11.46611909650924
Any_Clarified	False	3	Male	Non_Hispanic_White	16.161533196440793
Never_Clarified	False	7	Male	Non_Hispanic_White	0.4955509924709103
Never_Clarified	False	11	Male	Non_Hispanic_Black	4.720054757015743
Any_Clarified	False	50	Female	Non_Hispanic_White	11.597535934291582
Never_Clarified	False	0	Male	Non_Hispanic_White	7.572895277207392
Never_Clarified	False	45	Female	Non_Hispanic_White	14.757015742642023
Never_Clarified	False	13	Male	Non_Hispanic_White	17.01574264202601
Never_Clarified	False	10	Male	Hispanic	2.8199863107460645
Never_Clarified	False	3	Female	Non_Hispanic_White	16.637919233401778
Never_Clarified	False	6	Female	Non_Hispanic_White	1.0951403148528405
Never_Clarified	False	13	Male	Non_Hispanic_White	6.910335386721424
Never_Clarified	False	7	Male	Non_Hispanic_White	2.0396988364134154
Never_Clarified	False	22	Female	Non_Hispanic_White	3.8302532511978096
Never_Clarified	False	17	Female	Non_Hispanic_White	13.023956194387406
Never_Clarified	False	0	Female	Non_Hispanic_White	6.140999315537303
Never_Clarified	False	1	Female	Non_Hispanic_White	1.242984257357974
Any_Clarified	False	72	Female	Non_Hispanic_White	16.175222450376456
Any_Clarified	False	3	Male	Non_Hispanic_White	1.568788501026694
Never_Clarified	False	54	Male	Non_Hispanic_Black	2.433949349760438
Never_Clarified	False	89	Female	Non_Hispanic_Black	9.711156741957565
Never_Clarified	False	32	Female	Non_Hispanic_White	2.3846680355920604
Never_Clarified	False	12	Female	Non_Hispanic_White	1.9849418206707732
Never_Clarified	False	7	Female	Non_Hispanic_Black	4.01368925393566
Any_Clarified	False	14	Male	Non_Hispanic_White	14.390143737166325
Never_Clarified	False	13	Female	Non_Hispanic_White	15.430527036276525
Any_Clarified	False	34	Male	Non_Hispanic_White	6.450376454483231
Never_Clarified	False	8	Male	Non_Hispanic_White	5.94113620807666
Never_Clarified	False	2	Female	Hispanic	15.249828884325805
Never_Clarified	False	19	Female	Hispanic	12.511978097193705
Never_Clarified	False	7	Male	Other	4.060232717316906
Never_Clarified	False	9	Male	Non_Hispanic_White	15.627652292950032
Never_Clarified	False	20	Female	Non_Hispanic_White	6.505133470225872
Never_Clarified	False	21	Female	Non_Hispanic_White	10.674880219028063
